# Supplementary material for: Transcriptomic Analysis of Mecp2 Mutant Mice Reveals Differentially Expressed Genes and Altered Mechanisms in Both Blood and Brain
Source: Front Psychiatry. 2019 Apr 29;10:278. doi: 10.3389/fpsyt.2019.00278 (PMC6501143; doi:10.3389/fpsyt.2019.00278)
Supplement: Supplementary file 1 [file Table_1.xlsx]

## Sheet: Cerebellum
	logFC	logCPM	PValue	FDR
Mecp2	-3.88144	6.49069	1.66e-31	5.38e-27
Gm27640	6.92096	0.0512796	1.2e-27	1.94e-23
Lsm12	1.91293	4.50449	4.99e-23	5.39e-19
Gpr21	5.22403	0.0635545	6.28e-20	5.09e-16
Gm10408	9.59678	-1.41445	1.38e-16	8.96e-13
Zdhhc24	1.30777	3.95638	2.17e-10	1.17e-06
Tenm2	0.992802	5.52862	1.37e-09	6.32e-06
Bdnf	-1.25184	4.2021	1.31e-08	5.29e-05
Paip2	0.997385	7.07123	2.94e-08	0.00010587
Gm3298	7.29747	-3.48549	6.88e-08	0.000222854
Nps	9.83839	-1.18675	8.9e-08	0.000262146
CT868723.1	7.98131	-2.93339	1.09e-07	0.000294808
Calcoco2	7.33548	-3.48084	1.52e-07	0.000379854
Car4	-1.13303	6.57448	2.19e-07	0.000483186
Gdf11	-1.4357	4.56828	2.24e-07	0.000483186
Zcchc5	7.17889	-3.61497	4.97e-07	0.00100513
Six3	8.55481	0.733741	9.79e-07	0.0018643
Fga	-9.09836	-1.9194	1.23e-06	0.00222061
Gm5547	6.57359	-4.06352	1.7e-06	0.00289079
Mdfi	-1.68614	2.88709	2.55e-06	0.00392436
Necab3	-0.991389	4.9806	2.69e-06	0.00392436
Tomm40l	-0.874539	5.63152	2.77e-06	0.00392436
Duox1	6.73592	-3.95536	2.79e-06	0.00392436
Slc26a9	6.64411	-4.02992	3.17e-06	0.00427161
Gm28038	-6.41985	-4.2355	3.58e-06	0.00464176
Gm32444	1.80704	0.0736194	3.75e-06	0.00466945
Pet117	-8.69797	0.756851	4.68e-06	0.0056115
Best3	2.33173	-1.48465	6.02e-06	0.00688407
Art5	6.34341	-4.23715	6.16e-06	0.00688407
Bpifb3	6.43327	-4.16084	8.1e-06	0.00874688
Pzp	-6.85326	-1.63956	1.02e-05	0.0106593
Ceacam16	2.83481	0.702201	1.15e-05	0.0116061
Gm28374	6.52417	-4.09556	1.36e-05	0.013381
Cyp1a1	6.18826	-4.34308	1.55e-05	0.0147704
Nr4a2	-1.3812	4.1262	1.67e-05	0.0154816
Ube2v1	-2.91086	5.58006	1.89e-05	0.0169056
Gm12092	6.74388	-3.96174	1.93e-05	0.0169056
Gm26619	6.27311	-4.29299	1.98e-05	0.0169173
Ppm1j	-1.56748	0.937085	2.16e-05	0.0178881
Azgp1	-8.06459	-2.88671	2.24e-05	0.0178881
Cep170	-0.746164	6.5645	2.26e-05	0.0178881
Dnah3	1.62309	0.903781	2.4e-05	0.0184897
Gm37928	1.53282	0.936953	2.45e-05	0.0184897
Fam189a2	0.839642	4.00054	3.01e-05	0.0214837
Apob	-7.52774	-3.34407	3.08e-05	0.0214837
Tfap2d	11.1911	0.135196	3.1e-05	0.0214837
Bpifb4	6.93915	-3.75573	3.12e-05	0.0214837
Atp6v0c	-0.62849	8.6	3.56e-05	0.0240484
Fbxl22	-1.77739	1.55879	3.69e-05	0.0240916
Sost	-2.72415	0.368228	3.72e-05	0.0240916
Dnah14	2.04468	-0.298965	4.02e-05	0.0250713
Gm21103	5.93632	-4.51988	4.03e-05	0.0250713
Mup13	-10.8523	-0.206702	4.36e-05	0.0266497
Serpina1c	-10.5175	-0.536729	4.6e-05	0.0276003
Serpina1e	-11.1161	0.0540215	4.88e-05	0.0284509
Gm28258	6.48577	-4.13595	4.94e-05	0.0284509
Gpr143	6.15452	-4.35587	5.03e-05	0.0284509
Mup7	-11.7595	0.692334	5.09e-05	0.0284509
Mup3	-11.141	0.0785443	5.24e-05	0.028791
Tmem45b	6.8329	-3.84754	6.05e-05	0.032667
Mup10	-10.7544	-0.303871	6.21e-05	0.0329778
Gpihbp1	6.08915	-4.42758	6.35e-05	0.0331614
Lsmem2	6.0067	-4.4599	6.55e-05	0.0336692
Gm24134	-3.58199	-2.71497	6.77e-05	0.0338498
Mup15	-11.0689	0.00692336	6.79e-05	0.0338498
Nr4a3	-1.94086	3.87306	7.01e-05	0.0343798
4930545L23Rik	-5.83894	-4.63698	7.6e-05	0.0367519
Lhx9	2.95207	2.50798	7.78e-05	0.0369971
Fkbp5	1.3289	4.52506	7.98e-05	0.0369971
Mup11	-10.9068	-0.153522	8.05e-05	0.0369971
Lmod3	6.37089	-4.25485	8.11e-05	0.0369971
Nr1h5	5.90978	-4.5466	8.48e-05	0.0381259
RP24-116G1.1	-6.21114	-4.38434	9.01e-05	0.0398973
Fgf11	-0.773319	5.70358	9.12e-05	0.0398973
Ahsa2	-0.849727	4.42536	9.57e-05	0.041341
Gm5544	6.18993	-4.37297	0.000104433	0.043933
Mup12	-10.0229	-1.02351	0.000104444	0.043933
Gm12941	-2.47345	-2.21071	0.000108458	0.0450364
Cabp7	0.590589	7.26861	0.000110762	0.0454112
4930444M15Rik	6.279	-4.2631	0.000112529	0.0455589
Mup16	-9.71937	-1.31978	0.000122777	0.0490943
Rap1gap2	0.647262	7.57173	0.000129204	0.0502093
Gm17135	5.77952	-4.61276	0.000130112	0.0502093
Mup2	-9.79619	-1.2452	0.000130217	0.0502093
Gm13410	8.95145	-2.03682	0.000132634	0.0505396
Gm14174	5.7198	-4.65263	0.000138645	0.0522159
Mup9	-9.65877	-1.37897	0.00014069	0.0523772
Sdk1	0.917724	3.22461	0.000146938	0.0538198
Fgb	-9.51818	-1.51534	0.00014852	0.0538198
Mup19	-9.34113	-1.68619	0.00014955	0.0538198
Hpcal4	2.65884	4.13146	0.000152645	0.0543298
Cdhr4	1.15904	1.61319	0.000164959	0.0580307
Gm31306	-5.7617	-4.68501	0.000166626	0.0580307
Gm43768	5.8256	-4.57711	0.000173025	0.0595839
Gm37283	5.81229	-4.61973	0.000174765	0.0595839
Otx1	2.38003	-0.926224	0.000178	0.0600545
Egfros	5.99356	-4.48197	0.000181462	0.0605913
Fam198b	-1.39993	2.15847	0.000187874	0.0620923
Dcst2	2.10083	-1.38927	0.000192444	0.0629603
Serpinh1	-0.962653	4.65675	0.00019928	0.0639049
2410003L11Rik	6.40871	-4.18034	0.000200582	0.0639049
Gm44095	-5.77837	-4.67956	0.00020125	0.0639049
1520401A03Rik	2.45062	-0.463099	0.000205457	0.0646074
Gm42752	5.74883	-4.66198	0.000218034	0.0675104
Mup18	-9.42693	-1.60448	0.000218858	0.0675104
Gm7224	-8.29783	-2.6664	0.00022467	0.0686495
Ighv1-9	-5.44008	-4.88436	0.000231292	0.0700122
Wfikkn2	1.81571	3.1376	0.000234268	0.0702566
Npas4	-1.57921	1.55229	0.000239178	0.0707343
Sytl3	1.67782	-0.705355	0.000240229	0.0707343
Srebf1	0.598267	5.89272	0.000251097	0.0732682
C230024C17Rik	5.52603	-4.77835	0.000259104	0.0746102
Cirbp	0.981943	6.57282	0.000260303	0.0746102
Gm26912	5.98471	-4.46718	0.000272429	0.0769252
Mup20	-10.7971	-0.262573	0.00027313	0.0769252
Agt	0.640996	6.83295	0.000304185	0.0849332
Ccdc121	1.53971	0.247816	0.000319452	0.0884335
Dnase1l2	-1.21589	2.30936	0.000323059	0.0886743
Lcat	-0.72546	5.74578	0.000327966	0.0891319
Gm15999	5.55749	-4.76863	0.000332215	0.0891319
Gm43720	-6.21213	-0.155182	0.000332982	0.0891319
Gm37036	-5.89302	-4.59632	0.00033796	0.0897228
Atp6v0d2	5.91267	-4.50882	0.000343536	0.0901561
Gm28401	6.32518	-4.23037	0.000345159	0.0901561
Gm42788	3.45269	-3.60075	0.000353239	0.0909634
Gm11513	5.93604	-4.55858	0.000355966	0.0909634
Gm28626	6.09887	-4.40655	0.000356675	0.0909634
A430073D23Rik	5.58299	-4.76046	0.00036269	0.0916987
Hal	-5.87946	-4.62362	0.000365221	0.0916987
Mrgprb1	5.68862	-4.70398	0.00037134	0.092518
1110008E08Rik	-5.4416	-4.88389	0.000377195	0.0932593
Pcdhga9	-2.5839	4.48696	0.000387845	0.0946994
Smad9	0.604656	5.48227	0.000388867	0.0946994
Gm11583	5.42302	-4.83358	0.000400473	0.0966336
Arf4os	-4.13955	-3.59457	0.000402777	0.0966336
Gm7889	8.17143	-2.7794	0.000434136	0.103391
Plin4	2.08148	2.12762	0.00044533	0.105283
Mup1	-8.55635	-0.53667	0.000452027	0.106092
1810019D21Rik	5.71057	-4.69753	0.00046147	0.107239
Fbp1	-3.40639	-2.93828	0.000463537	0.107239
Kng1	-8.3701	-2.60743	0.000475916	0.108707
Cfap54	0.925364	2.44303	0.000479682	0.108707
Gm13015	-5.87989	-4.62354	0.000483092	0.108707
Gm3448	7.63688	-3.16294	0.000487681	0.108707
Prss38	6.18212	-4.3292	0.000490331	0.108707
Amigo2	0.815288	4.54895	0.000492179	0.108707
Rnasek	-1.30613	4.71825	0.000493376	0.108707
Fmr1nb	5.74137	-4.66516	0.000503312	0.110147
Gm14756	-5.33427	-4.94236	0.000516772	0.112334
Gm38111	5.67276	-4.71045	0.000522051	0.112725
Zfp365	0.58715	6.55998	0.000530573	0.113806
Ankrd63	2.07124	-0.974062	0.000555949	0.118465
Zbtb16	1.7	3.81177	0.000579075	0.121876
Mup17	-7.82887	1.6473	0.000579486	0.121876
Gm16380	5.43113	-4.83024	0.000588021	0.122874
Gm44148	-5.36263	-4.93431	0.000598033	0.123479
Col2a1	-1.04387	2.42034	0.000599416	0.123479
Carf	0.955064	3.84365	0.000602355	0.123479
Igf2bp2	1.48761	-0.450461	0.000610166	0.124294
Cd55b	-7.4942	-3.36227	0.000618498	0.124821
Ces1c	-8.41529	-2.56698	0.000620462	0.124821
Hoxb9	-7.93095	-2.98944	0.000637019	0.126574
Gm14861	5.27447	-4.92612	0.00063881	0.126574
Xiap	-1.6998	6.27278	0.00064404	0.126574
1700016G14Rik	5.47231	-4.79462	0.000644809	0.126574
Ugt2b36	-7.53029	-3.34939	0.000651201	0.127059
Ier2	-0.795945	3.98509	0.000660591	0.128119
Tcf7l2	2.34051	3.86222	0.000666775	0.128177
Tm6sf2	-1.52699	0.712904	0.000675478	0.128177
Proz	-4.38115	-3.36402	0.000676179	0.128177
Gm16630	6.11721	-4.36845	0.000676721	0.128177
Ppp1r3a	6.12555	-4.43435	0.000682936	0.128602
Gm26679	2.23903	-1.49506	0.000698153	0.12997
4930434B07Rik	5.54873	-4.74904	0.000702198	0.12997
Pik3cb	0.666001	5.16655	0.000702238	0.12997
Tdrd9	2.92912	-2.3774	0.000728749	0.134111
G6pc	-6.27639	-4.36071	0.00076598	0.140166
Rdh9	8.39421	-2.52218	0.000797095	0.14504
Pars2	1.17712	2.12803	0.000804129	0.145502
Fos	-1.755	4.79029	0.000815819	0.146609
Hopx	-0.976658	6.06935	0.000819299	0.146609
4930540M05Rik	5.43663	-4.8539	0.000825881	0.146975
Cyp2e1	-4.40885	-0.751557	0.000833304	0.147486
Knop1	-0.624443	4.72651	0.000841313	0.148094
4931406G06Rik	5.3151	-4.889	0.000853528	0.148329
Gm43726	-5.68217	-4.7337	0.000858343	0.148329
Gm44973	7.8604	-3.08118	0.000860174	0.148329
Pax7	5.51943	-0.851041	0.000860964	0.148329
Lrrc74b	1.25836	0.63099	0.000879292	0.149942
Nr4a1	-1.18488	4.37527	0.000883578	0.149942
Gm9752	-5.60539	-4.78218	0.000884219	0.149942
Cacng6	5.26643	-4.9277	0.000955305	0.161153
Efna5	0.765741	3.74369	0.000969023	0.16262
Map2k7	-0.920784	4.19856	0.000988831	0.165089
Zbtb9	-3.04861	1.87388	0.00100984	0.167731
Pbx3	0.587389	5.06194	0.00101702	0.168062
Pitx1	7.64904	-3.19764	0.00102704	0.168781
Uts2r	1.68456	-1.26189	0.00103179	0.168781
RP23-382M10.4	5.23164	-4.93791	0.00104056	0.16936
Pcolce2	0.808048	3.72741	0.00104817	0.169746
Gm44926	5.17357	-4.98009	0.00105915	0.170671
En1	1.79756	1.8089	0.00106915	0.171429
Irx3	0.714145	3.47397	0.00107729	0.171883
Gm43882	5.4061	-4.83682	0.00109035	0.173115
Gm8750	-7.60445	-3.2624	0.00110909	0.17523
Slc13a1	-1.33747	1.05228	0.00115295	0.181276
Gm26526	-7.38855	-3.45505	0.00116354	0.182057
Muc3a	-1.83083	3.22317	0.00119401	0.185152
Ddc	1.46505	3.66107	0.00119475	0.185152
Dnah12	1.15286	0.738538	0.00123525	0.189857
4930563D23Rik	-5.59024	-4.78648	0.00123683	0.189857
Tnfrsf12a	-0.675033	3.65558	0.00126125	0.192156
Gm36401	-3.90146	-4.68082	0.00126368	0.192156
Zfp658	-0.840918	3.90403	0.0013198	0.199752
Gm15310	-2.80996	-3.06248	0.00136721	0.205965
Gm16096	-4.45043	-3.75261	0.00143097	0.214573
Fgg	-6.79742	-1.66384	0.00147871	0.218491
Gm37280	4.99213	-5.08421	0.00147964	0.218491
Kctd19	4.99213	-5.08421	0.00147964	0.218491
Gm26871	1.39022	-1.05837	0.00148408	0.218491
Gm29570	5.42174	-4.83367	0.0015117	0.221549
Phyhd1	0.994662	4.33915	0.00152446	0.222414
Prl2c2	-1.49995	-0.742167	0.00155169	0.224313
4833421K07Rik	5.87551	-4.62534	0.00155986	0.224313
Gm44658	5.17876	-4.97833	0.00156134	0.224313
Myo7b	5.35347	-4.90392	0.00157158	0.224313
Spon2	1.38757	-0.145323	0.00157211	0.224313
0610033M10Rik	5.12431	-4.99395	0.00159267	0.225261
2310081O03Rik	5.12431	-4.99395	0.00159267	0.225261
Gm8752	-2.63058	-2.21299	0.00161898	0.227988
Prl2c3	-1.73962	-0.00458925	0.00163136	0.228736
Sult2a8	-7.58423	-3.31887	0.00165899	0.231081
Arl5b	-1.77182	2.46756	0.00166245	0.231081
Pla2g3	1.05397	2.24288	0.00166948	0.231081
Etnppl	1.1931	6.72422	0.00168216	0.231844
Pygm	0.533315	6.60238	0.00170071	0.232711
Mettl7a2	8.80526	-2.22639	0.00170913	0.232711
Lrrc66	5.64278	-4.67452	0.00171	0.232711
Gm26586	3.53546	-3.85149	0.00171885	0.232937
C130075A20Rik	-1.83559	-2.32051	0.0017494	0.236088
Gm37216	-5.88142	-4.59937	0.0017659	0.237327
Gm29326	-2.32637	-3.13374	0.00178743	0.239058
Slc6a2	3.48271	2.44496	0.00179354	0.239058
Gcnt1	-0.837044	3.06441	0.00180994	0.239061
Gm20506	-4.99971	-5.1214	0.00181082	0.239061
Cnih2	-0.618204	4.80153	0.00181571	0.239061
Rassf8	0.465543	5.72618	0.00183272	0.239063
S100pbp	0.734429	5.21544	0.00183774	0.239063
Gm45104	1.42216	-0.849409	0.00184175	0.239063
Serpina3k	-8.1931	0.173013	0.00184525	0.239063
Gm553	5.02132	-5.07714	0.00186548	0.240721
Gm16221	5.04667	-5.0415	0.00188621	0.24243
Clp1	-1.31196	2.79451	0.00196012	0.250934
Gm13936	-4.88443	-5.18259	0.00197046	0.251264
Gm38218	2.0525	-2.83925	0.00199102	0.25289
Gm19619	2.55244	-3.19576	0.00201762	0.255269
Mettl7b	-7.4687	-3.41968	0.00207963	0.26209
1700065J18Rik	-4.86299	-5.18773	0.00210308	0.264019
Dnmt3l	-6.88851	-3.89524	0.0021151	0.264501
Gm13151	-1.96067	-2.73758	0.00218575	0.272286
Prkab2	0.783994	4.95569	0.00219665	0.272595
Mup14	-7.34755	-0.656253	0.00221186	0.273435
Stx6	0.891608	5.35603	0.00224094	0.275977
AI847159	-2.00935	-1.96927	0.0022589	0.277135
Zfp572	5.19267	-5.00487	0.00226809	0.277212
4930539M17Rik	5.36251	-4.87385	0.00227944	0.277552
Gm28635	14.0774	3.00253	0.00229017	0.277814
F830112A20Rik	-3.45933	-3.82039	0.00230257	0.278276
Bach2os	4.84329	-5.15227	0.00231538	0.27868
Gm38058	4.88462	-5.1414	0.00232312	0.27868
Fst	3.19045	-0.564778	0.00234268	0.279989
Gprin3	0.619828	4.27223	0.00239285	0.284905
Tpbg	1.65131	3.75346	0.0024014	0.284905
Uba1y	4.34448	-2.89989	0.00242347	0.286474
Gm10340	-6.82202	-3.91223	0.0024473	0.287485
Dnah10	0.971323	1.53588	0.00245536	0.287485
Gm14766	-4.49837	-4.28225	0.00245865	0.287485
Gm38339	-5.10806	-5.06191	0.00247212	0.287627
Mturn	0.472969	7.35562	0.00247763	0.287627
Mfap4	-1.30071	0.12338	0.00250638	0.289926
Fabp1	-6.92615	-1.13715	0.00259094	0.298444
C430042M11Rik	5.00848	-5.08056	0.00260677	0.298444
Dlx2	4.8215	-5.15757	0.00260767	0.298444
Lipo4	6.52257	-4.055	0.00263724	0.300371
Gm44240	2.54461	-2.06349	0.00264305	0.300371
Trp53bp2	0.496284	5.72247	0.0026623	0.300567
Emid1	-0.959691	2.84944	0.00266333	0.300567
Gm37354	-1.82954	-2.47025	0.00277559	0.312148
Cyp2d9	-2.86267	-2.49945	0.00279365	0.313092
Fbn1	0.656695	3.73746	0.0028608	0.319174
Ccdc162	0.935249	1.71067	0.00286763	0.319174
Gm7697	3.64822	-3.74023	0.00290363	0.321649
Itgad	1.6801	-0.725315	0.00290972	0.321649
Baiap2l2	1.79156	-2.89869	0.00291996	0.321682
Ripk4	1.08011	0.61726	0.00299695	0.327556
Cps1	-1.17745	0.710534	0.00300331	0.327556
Fstl5	-0.737529	4.85725	0.0030041	0.327556
Ccdc71	-1.55598	3.67993	0.00301373	0.327556
Ccdc180	1.66281	-0.121101	0.00302834	0.328043
Atp1a4	7.96128	-0.277325	0.0030467	0.328822
Grm2	-0.679104	3.84165	0.00305584	0.328822
Gm626	1.08546	0.48941	0.003107	0.333221
Zak	0.750336	3.49393	0.00317863	0.338774
Ttc22	1.51411	-1.38171	0.0031797	0.338774
Gm26748	3.32085	-4.36936	0.00322441	0.342411
Pigr	-7.29132	-3.57272	0.00329033	0.347281
AU022754	1.86786	-2.37604	0.00329924	0.347281
Adamts1	-0.619295	4.91952	0.00331109	0.347281
9930014A18Rik	1.35522	0.677748	0.00331521	0.347281
Gm27300	-4.90835	-0.917644	0.00332388	0.347281
Slc2a13	0.452029	6.19444	0.00336916	0.350406
Smlr1	3.84461	-3.97961	0.00337542	0.350406
Gm22879	2.47271	-3.23835	0.00343817	0.355779
Gm26595	5.1061	-4.99746	0.00345284	0.355994
Nek7	1.39482	5.74251	0.00346223	0.355994
Nms	-6.86429	-3.89341	0.00349751	0.358483
Gm44430	-1.21413	-0.60822	0.00352201	0.359856
Lrrc10	3.35019	-4.35406	0.00358108	0.363663
Gpld1	0.503549	6.50703	0.00358173	0.363663
Gm43512	5.09698	-5.06114	0.00364537	0.368969
Gm42670	-1.56271	-1.99552	0.003659	0.369194
Tmprss11a	-1.69903	-1.36676	0.00367442	0.369599
Tnxa	6.5606	-4.10993	0.00375979	0.376017
Mex3a	-1.00804	1.46081	0.00376144	0.376017
Unc5d	0.67808	4.58719	0.00382602	0.379581
Tnc	-1.1072	4.46139	0.00383124	0.379581
Unc5a	0.577334	5.25855	0.00383226	0.379581
Gm15497	-5.40475	-4.89293	0.00384889	0.380066
Th	0.826144	3.47151	0.00386824	0.380816
Ralgds	0.489378	6.09599	0.00388699	0.381502
Serpina1a	-9.81706	-1.22673	0.00396674	0.388153
Tph2	2.8006	2.57542	0.00399991	0.39022
Gm43219	4.90836	-5.10558	0.00402585	0.391571
Gm12207	-1.71822	-1.642	0.0041153	0.399074
Slc10a1	-6.28826	-4.33766	0.00414916	0.401156
Zfhx4	0.947228	4.16348	0.00421203	0.406022
Rbm3	0.61574	7.10234	0.00432373	0.414419
Fmo4	3.01632	-3.24649	0.00432473	0.414419
Gm17324	1.95854	-3.07266	0.00437085	0.414481
Zeb1	0.446722	6.18115	0.00437271	0.414481
Cnfn	6.37942	-4.14972	0.00438144	0.414481
Afm	-4.009	-3.67535	0.00438149	0.414481
Ahsg	-5.49732	-0.886726	0.00439618	0.414481
Fgf1	0.586111	7.38795	0.00440216	0.414481
Gm12978	-1.23253	-1.35525	0.00449543	0.420191
Gm5264	4.58996	-5.27505	0.00454518	0.420191
Alpk2	-0.97562	2.89639	0.00454535	0.420191
Cd70	-1.26335	0.751766	0.00454691	0.420191
Cfap44	0.788072	2.48152	0.00455964	0.420191
Axdnd1	2.96469	-2.23086	0.00456052	0.420191
Tns1	0.506563	5.88036	0.00457493	0.420191
Cerk	-0.50661	8.02476	0.00457795	0.420191
Cpne9	-0.534148	5.55706	0.00458674	0.420191
Hist1h2be	-0.861358	2.98577	0.00459253	0.420191
Irs3	1.62383	-2.20077	0.00470731	0.429479
Ctla2a	-0.640919	3.62832	0.00472313	0.42966
Gm11946	3.85129	-3.94991	0.00473583	0.42966
Cyp2d26	-7.11904	-3.71827	0.00475285	0.43
Myoz1	6.69371	-4.06584	0.00476778	0.430149
2900052L18Rik	1.09035	2.84295	0.00479768	0.431343
Ebp	-0.555759	4.82248	0.00480764	0.431343
Ttc29	1.79762	-1.5655	0.00485595	0.433889
Pitpnc1	0.462277	6.23486	0.00486281	0.433889
Rmdn3	-0.425857	6.7647	0.00487781	0.434032
Igdcc4	-0.838522	5.59275	0.00490763	0.435275
Ndp	-0.64593	3.81878	0.00491866	0.435275
Gm28498	4.5585	-5.28242	0.00495882	0.436465
1700060C20Rik	6.14158	-4.32294	0.00495907	0.436465
Ugt1a6a	2.14868	-1.14771	0.00500459	0.439278
Gm6583	3.42728	-4.28132	0.00502293	0.439697
Ces3a	-6.03145	-2.39108	0.00505848	0.440626
Gm45142	6.07638	-4.37724	0.00506076	0.440626
Adgrg5	2.7791	-4.05547	0.00512833	0.444378
Patl2	-2.69115	-3.36298	0.0051313	0.444378
Gm6977	9.60316	-1.45199	0.00515223	0.444523
Arhgap8	3.14914	-4.10658	0.00516042	0.444523
Myh4	5.5626	-1.84821	0.00520354	0.446721
Gm42608	-0.994147	0.194913	0.00521352	0.446721
9130213A22Rik	-1.17737	-0.844987	0.00534207	0.455188
Ywhaq-ps2	-2.28464	-3.73266	0.00534219	0.455188
Il2	-8.98645	-2.03038	0.00536574	0.455188
Wdr95	6.23252	-4.2732	0.00536855	0.455188
4930570G19Rik	1.39712	4.04593	0.00541294	0.456772
Gm18856	6.42552	-4.1483	0.00541898	0.456772
Dnah2	0.874084	1.50749	0.00543252	0.456772
Fam71d	-2.2702	-2.34958	0.00544364	0.456772
Alb	-5.23394	1.7004	0.00546486	0.457256
4933438K21Rik	-5.93655	-4.58269	0.00547765	0.457256
Gm23208	4.76295	-5.17025	0.00549445	0.45748
1700125H20Rik	5.91768	-4.48344	0.0055202	0.458445
Ces2b	-6.24703	-4.35153	0.00554327	0.459184
Opn1sw	-5.81013	-4.64442	0.00558275	0.461275
Ighv1-7	4.63455	-5.26574	0.00559909	0.461447
Homer2	0.821375	5.24727	0.00574072	0.471919
Esrrg	0.432403	6.95705	0.00577637	0.473458
1700010K24Rik	-5.88101	-4.62398	0.00580329	0.473458
Gm16185	-5.88101	-4.62398	0.00580329	0.473458
Aqp8	3.42549	-3.65446	0.00582002	0.47363
3300002A11Rik	1.83836	-1.64916	0.00590453	0.47871
Il6	3.41072	-4.28812	0.005912	0.47871
Gm38227	2.51651	-3.65628	0.00594718	0.480357
Gm45069	-5.74217	-4.68948	0.00600061	0.48244
Stmnd1	2.58575	-2.48893	0.00600276	0.48244
Gm16006	1.33473	-0.99	0.00604389	0.482516
Tpm2	-0.802028	3.03867	0.00604541	0.482516
Gigyf2	-0.535447	5.96999	0.00604986	0.482516
Gabrr2	1.15274	0.419992	0.00606329	0.482516
Pou3f1	1.19392	2.71307	0.00613794	0.487259
Gm12802	-6.51742	-4.14839	0.00618258	0.48894
Arid1a	-0.399097	6.72258	0.0061893	0.48894
Gm42853	-0.964147	2.1562	0.00621933	0.490116
Gsap	-0.809387	4.34074	0.006248	0.491181
Tmem212	1.00828	0.947367	0.00627462	0.492079
Snord14e	-2.80172	-1.0742	0.00629429	0.49208
Slc10a6	5.73477	-4.59994	0.00630502	0.49208
Gm8757	-4.3894	-5.39894	0.00634984	0.493894
Cyp8b1	-5.90346	-4.59253	0.00637585	0.493894
Gm13944	-0.896714	2.71733	0.00638386	0.493894
4930511A02Rik	5.81416	-4.55454	0.00639058	0.493894
Mup8	-8.68218	-2.31963	0.0064176	0.493894
Spry4	-0.973088	4.1048	0.00642333	0.493894
Stfa2l1	-5.70706	-4.72659	0.00646187	0.493894
Gm28187	4.9996	-5.0522	0.00650833	0.493894
Ccdc88c	0.56679	4.29035	0.00653369	0.493894
Slc36a4	0.422912	6.65034	0.006537	0.493894
5330439A09Rik	-5.72583	-4.72128	0.00653814	0.493894
Anks4b	-6.39287	-4.28119	0.00654077	0.493894
Tdrd5	0.985011	1.22358	0.00654146	0.493894
Lct	-1.58166	-1.23622	0.00654367	0.493894
Ttc9b	-0.518345	4.68	0.00657293	0.493894
Cd209g	-1.83961	-2.25446	0.006615	0.493894
Mgarp	1.32156	0.0610331	0.00661869	0.493894
Gm18905	3.40803	-4.33391	0.00661942	0.493894
Gm9925	1.14713	0.993284	0.00662064	0.493894
1700020L24Rik	-1.22559	-1.09409	0.00663323	0.493894
Agr2	3.27968	-4.37995	0.0066653	0.495143
Prss55	5.88782	-4.49362	0.00669058	0.495884
Ttll2	5.66984	-4.64051	0.00670865	0.495996
Gm37537	-4.02128	-3.66251	0.00672968	0.495996
Gm4425	-5.72022	-4.72279	0.00673803	0.495996
Bsx	-5.72964	-4.72045	0.00677565	0.496125
Gm15856	-5.95612	-4.55236	0.00678066	0.496125
Tnni3	1.10028	0.804406	0.00679945	0.496125
Dusp4	-0.910516	2.65712	0.00680105	0.496125
Mapre3	0.425186	6.10189	0.00685692	0.499076
4921539H07Rik	-5.87126	-4.60178	0.00688917	0.500299
Lss	0.485519	5.48763	0.00691965	0.501388
Igkv3-4	-3.57308	-4.35638	0.00695516	0.501519
Aqp2	1.90761	-2.95167	0.00697006	0.501519
Gm5475	3.2737	-4.36868	0.00697794	0.501519
Pcmtd1	0.510916	6.11269	0.00699829	0.501519
Cacng4	-0.457022	5.23657	0.00700685	0.501519
Sox14	2.48528	-0.633048	0.00701436	0.501519
Adm2	-1.78269	-1.77298	0.00706254	0.502753
Hist1h3c	-3.24002	-4.53625	0.00706267	0.502753
Idh2	0.518158	4.90186	0.00708691	0.503373
Gm22345	-4.5536	-5.32729	0.00712781	0.50517
Plcz1	6.40578	-4.1792	0.00714737	0.50545
Nme8	5.82243	-4.55155	0.00716959	0.505917
Uroc1	-5.73718	-4.71841	0.00719501	0.506607
Pof1b	5.951	-4.51679	0.00721168	0.506679
Gpr156	1.06954	0.379291	0.00725342	0.5068
Loxl2	0.974559	1.6587	0.0072691	0.5068
2610027F03Rik	4.4364	-5.34295	0.00727312	0.5068
Aspg	0.796257	2.0148	0.00727598	0.5068
Pald1	0.592415	4.44886	0.00738287	0.513141
Rem2	-0.798485	2.66263	0.00740605	0.51365
Mhrt	-6.01639	-4.5111	0.00745343	0.514668
Gm44894	3.22238	-3.74759	0.0074549	0.514668
Gm15518	-5.49297	-4.83999	0.0074684	0.514668
Ets1	-1.07607	2.76115	0.00752308	0.517336
RP23-479K9.4	5.77332	-4.56801	0.00757363	0.519708
Gm29438	-1.26221	-1.58018	0.00759789	0.519998
Gm4792	-5.68418	-4.73272	0.00760997	0.519998
Slc1a7	5.94582	-4.56164	0.00764454	0.521261
Chrna7	0.909466	2.85644	0.00768102	0.522038
Gata2	1.20677	1.73199	0.00769535	0.522038
Gm11491	5.47778	-4.76339	0.00771639	0.522038
4933431K23Rik	2.70243	-4.12208	0.00772041	0.522038
Nadk	0.552896	5.35596	0.00776246	0.523037
C4b	0.642919	4.57351	0.00777542	0.523037
Olfr335-ps	4.62358	-5.26959	0.00778414	0.523037
Gm10364	-1.99506	-2.84941	0.00781531	0.523037
Rax	4.39312	-5.35239	0.00781592	0.523037
Gm13749	-5.45233	-4.8813	0.00784525	0.523261
Ttn	1.95315	0.627868	0.00786082	0.523261
Lrrc4c	0.429138	5.57047	0.00786774	0.523261
Neat1	0.433595	6.53709	0.00790478	0.524647
Gm42481	5.86761	-4.60872	0.00795581	0.526955
Gm42837	2.71725	-3.87708	0.00797855	0.527382
Dnaja1-ps	-1.73096	-3.38225	0.00805706	0.530471
Gm13544	5.8683	-4.6056	0.00805804	0.530471
Gm10825	-5.85016	-4.63284	0.00809593	0.53099
1700029J03Rik	-5.50352	-4.83727	0.0081151	0.53099
Rpl19-ps10	-5.50352	-4.83727	0.0081151	0.53099
Mrpl17	-0.581275	4.45125	0.00814665	0.53198
Ntrk2	0.394832	8.95634	0.00822624	0.536096
Gm12907	-5.30752	-4.94769	0.00834271	0.542595
Rpl13-ps1	1.69714	-1.59389	0.00838549	0.544219
Cfap221	1.72259	-2.34067	0.00840129	0.544219
Nuak2	1.03357	1.9423	0.0084317	0.544584
Ugt2b35	-5.83081	-4.66497	0.00846867	0.544584
Srp14	-0.678098	5.81997	0.00847756	0.544584
Gpcpd1	0.631964	6.7529	0.00849082	0.544584
Glul	0.558928	10.225	0.00852756	0.544584
Dusp1	-0.994654	5.24828	0.00853529	0.544584
Gm26608	4.48635	-5.33348	0.00855829	0.544584
Cntnap2	0.533255	6.9578	0.0085607	0.544584
Gm14261	5.7859	-4.65402	0.00856986	0.544584
Plagl1	0.608707	5.10944	0.00857506	0.544584
Gm42416	-8.10004	-2.83228	0.00869134	0.550888
Ugt1a1	-8.06167	-2.85722	0.00877769	0.552234
Ccdc64	-0.567669	4.97973	0.00878075	0.552234
Abi2	0.737312	4.95311	0.00882397	0.552234
Gm43759	-0.914687	1.38179	0.0088367	0.552234
Tro	0.744169	6.55968	0.00883686	0.552234
Wisp2	1.57799	-0.670545	0.00884733	0.552234
Gm20390	1.00418	1.72146	0.00887984	0.552234
Plekhg3	0.539675	5.00994	0.00891115	0.552234
Agr3	5.74556	-4.69105	0.00891343	0.552234
Gm44632	5.31166	-4.85827	0.00892378	0.552234
Tgm5	-0.870304	1.19399	0.00893543	0.552234
Gm26247	4.75428	-2.801	0.00895654	0.552234
Gm26361	-2.71159	-4.56085	0.00897422	0.552234
2310075C17Rik	5.58529	-4.68698	0.00898079	0.552234
Gm8251	-1.68978	-2.53934	0.00901567	0.552234
Gm3912	6.00228	-4.43566	0.00901906	0.552234
Gm10138	-1.10797	-0.962369	0.00902785	0.552234
Grk1	4.10126	-2.78216	0.00903625	0.552234
Ighv1-80	-5.67725	-4.76316	0.00903652	0.552234
Igkv3-2	-3.04583	-4.68619	0.00905483	0.55231
Trav4d-3	-5.36181	-4.93526	0.00912818	0.554891
Relt	0.511107	4.82424	0.00913141	0.554891
Nap1l5	0.546913	9.14527	0.00916483	0.55588
Camk1d	0.42668	6.65022	0.00922835	0.558143
Gm23493	-2.5046	-4.39155	0.00925501	0.558143
Gm15847	5.74038	-4.66673	0.00927621	0.558143
RP23-359P19.1	-0.93861	1.4078	0.0092811	0.558143
Gm37868	-3.568	-4.88053	0.00928831	0.558143
Gm14057	-1.17241	-0.478188	0.00931526	0.558726
Gm43102	-5.58971	-4.81592	0.00936413	0.559223
Ocstamp	-5.2749	-4.98943	0.00936825	0.559223
Gm15734	5.30523	-4.85993	0.00940143	0.559223
Lrrc3c	5.30523	-4.85993	0.00940143	0.559223
Gm37674	5.60969	-4.73141	0.00941198	0.559223
Gm5710	4.49388	-5.29553	0.0094414	0.559223
Abo	5.67994	-4.73588	0.0094655	0.559223
Sgol1	-1.19793	-1.56438	0.00947272	0.559223
8030442B05Rik	5.44901	-4.77145	0.0095162	0.559223
Gm10248	5.24296	-4.90229	0.00952253	0.559223
Gm16196	5.24296	-4.90229	0.00952253	0.559223
Cyp3a57	6.32	-4.18519	0.00953736	0.559223
Gm43018	-3.49116	-4.43762	0.00954801	0.559223
Olfr1383	3.25032	-4.92085	0.00959204	0.559525
Gm17225	5.83444	-4.54706	0.00960257	0.559525
Rab17	3.37666	-4.36253	0.00960499	0.559525
Abhd4	0.776058	5.9383	0.00965981	0.560513
Tbata	-0.683772	3.31661	0.00966769	0.560513
Mup-ps19	-7.97171	-2.97812	0.00968844	0.560513
Trav4n-3	-5.26009	-4.99266	0.00969118	0.560513
Grb2	-0.744903	6.60175	0.00973722	0.562172
Csmd1	0.557228	4.38064	0.00980014	0.563869
Gm38039	-5.09451	-5.06402	0.00980981	0.563869
Prkaa2	0.450809	5.22039	0.00983045	0.563869
Adad1	5.53766	-4.80394	0.00987756	0.563869
Gm19708	5.53766	-4.80394	0.00987756	0.563869
Gm19798	-4.17159	-5.47986	0.00988547	0.563869
Cpn2	-5.33111	-4.94245	0.00989989	0.563869
Plcxd1	1.02716	2.1937	0.00990587	0.563869
Egr4	-0.891593	2.54784	0.00992811	0.564143
Osm	5.71715	-4.67308	0.00995034	0.564416
Hist1h3i	-1.90242	-3.69401	0.00998105	0.564702
Gm26466	4.43148	-5.34491	0.00999024	0.564702
Gata3	2.96688	0.653603	0.0100538	0.566772
Crp	-5.76561	-4.71067	0.0100725	0.566772
Gm12100	5.1446	-4.95483	0.0100794	0.566772
2810430I11Rik	-1.62325	-2.03455	0.0101104	0.567005
4933406G16Rik	5.1511	-4.95311	0.0101291	0.567005
Nags	5.61112	-4.78225	0.010136	0.567005
Rapgef3	0.467467	4.42027	0.0101922	0.568935
Nxph4	-0.794144	4.07289	0.0102057	0.568935
Meiob	5.60031	-4.78735	0.0103109	0.573658
Gmnc	0.849964	1.54588	0.0103258	0.573658
Armcx5	0.692559	4.57743	0.0103719	0.574633
Vmo1	2.98263	-3.93606	0.0103788	0.574633
Platr31	5.91732	-4.61735	0.0104025	0.57496
5330413P13Rik	1.65245	-1.08697	0.010467	0.577539
Peg10	0.853779	5.59034	0.0105018	0.577661
Fosl2	-0.958412	3.46463	0.0105282	0.577661
Igfbp4	-1.06866	3.7032	0.0105326	0.577661
1700020N01Rik	5.15728	-4.95139	0.0105406	0.577661
5830487J09Rik	-1.0862	-0.91105	0.010568	0.57801
BC018473	2.56933	0.0303606	0.0105826	0.57801
Spata31d1a	5.21689	-4.90906	0.0106277	0.578654
Thap8	-1.83236	-2.94034	0.0106612	0.578654
4930412O13Rik	5.58076	-4.76199	0.0106866	0.578654
Gm20319	-5.28999	-4.9862	0.0106953	0.578654
Gm26690	-5.28999	-4.9862	0.0106953	0.578654
Gm16553	5.44255	-4.77306	0.0107064	0.578654
Gm16359	-4.53899	-5.32974	0.0107373	0.578654
Gm20412	-4.53899	-5.32974	0.0107373	0.578654
Wwc2	0.416533	5.2492	0.0107871	0.579977
Cd83	0.681944	5.16198	0.0108304	0.579977
Gm15626	5.3998	-4.8674	0.0108335	0.579977
Prss33	5.3998	-4.8674	0.0108335	0.579977
Gm20386	4.23338	-5.41998	0.0108742	0.580249
Ada	1.26466	-0.034975	0.0108744	0.580249
Gm13133	5.69351	-4.67942	0.0109519	0.582452
Apol10a	5.53878	-4.83026	0.0109668	0.582452
Fstl4	0.713496	4.2467	0.0109696	0.582452
Il11	-1.09415	-0.246377	0.0110783	0.586213
Atp10d	0.767799	1.84705	0.0110947	0.586213
Gm16041	5.13037	-4.95827	0.011131	0.586213
Gm8522	5.13037	-4.95827	0.011131	0.586213
RP23-145M5.3	5.13037	-4.95827	0.011131	0.586213
Gm28822	5.05966	-5.00411	0.0111931	0.588528
Galntl6	0.91517	2.71803	0.0112698	0.590538
Acta1	0.837715	0.875542	0.0112819	0.590538
Tceal3	-0.741918	5.74215	0.0112861	0.590538
Slc6a4	2.75316	1.71757	0.0113366	0.590538
Gdf2	5.16318	-4.94967	0.0113414	0.590538
Tex35	5.76782	-4.59231	0.0113517	0.590538
Erbb4	0.468896	6.10839	0.0113795	0.590538
3425401B19Rik	1.00846	-0.451591	0.0113816	0.590538
Ckmt2	5.95972	-4.60297	0.0113954	0.590538
Gm42572	1.32319	-1.16997	0.0114215	0.590692
Cox6a2	-1.20238	-0.220955	0.0114418	0.590692
Bhlhe40	0.65588	6.63806	0.0114531	0.590692
Serpina1d	-5.52334	-1.77116	0.0115605	0.595229
Gm26546	3.01709	-3.92136	0.0115825	0.595229
Gm20732	-2.7716	-3.32155	0.0116038	0.595229
Gfral	5.68669	-4.76233	0.0116188	0.595229
Capn12	-1.45453	-2.38188	0.011633	0.595229
Gm30173	5.55505	-4.7685	0.0117063	0.597429
Dnd1	-1.03542	0.724008	0.0117128	0.597429
Fnbp1	0.612305	7.97947	0.0117612	0.598029
Ush1g	1.13254	0.770785	0.0117615	0.598029
Dnah1	1.09186	1.94355	0.0118278	0.598989
Frmpd1	0.495368	4.23038	0.0118324	0.598989
Gm12108	3.12459	-3.38052	0.0118595	0.598989
Gm15401	5.20945	-4.91075	0.0118668	0.598989
Gm10388	-4.22719	-3.23314	0.0118729	0.598989
Gm12589	5.06594	-5.00236	0.0119369	0.599498
Gm44834	-4.17525	-5.47923	0.0119513	0.599498
Gm5678	4.94774	-5.0607	0.0119663	0.599498
Apoa2	-1.90396	0.402758	0.0119757	0.599498
2010300C02Rik	0.557762	4.94118	0.0119794	0.599498
Gm45221	1.38171	0.492928	0.0119974	0.599498
Gm5049	-4.18561	-5.47746	0.0120125	0.599498
1700013H16Rik	4.955	-5.05892	0.0120311	0.5995
Dnajb13	0.996549	-0.313897	0.0121218	0.603093
Chst7	-1.06041	0.867384	0.0121679	0.603896
Crispld2	0.657238	2.72168	0.0121902	0.603896
Fam109a	-1.79239	2.10242	0.0122144	0.603896
Rdh7	-5.08418	-2.85342	0.0122357	0.603896
Ccdc78	1.30752	-1.04934	0.0122673	0.603896
Gm2564	2.41061	-1.14208	0.0122681	0.603896
Gm525	5.57983	-4.7095	0.0122835	0.603896
Lrrn4cl	0.861303	0.884733	0.0122871	0.603896
Apoa1	-2.32879	0.665363	0.0124539	0.607402
Gfra1	1.20895	4.63197	0.0124608	0.607402
Ascl5	5.43577	-4.77467	0.0124632	0.607402
Brs3	5.32168	-4.94554	0.0124653	0.607402
Fam222a	-0.46179	4.62288	0.012471	0.607402
Gm42442	-5.10211	-5.0623	0.0125252	0.607402
Gm13496	5.29122	-4.95244	0.0125262	0.607402
Vstm4	0.619966	3.62471	0.012569	0.607402
Gm42462	1.24704	-0.104757	0.0125769	0.607402
Gtsf1	5.5073	-4.75371	0.0126512	0.607402
Gm38255	1.907	-2.08109	0.0126528	0.607402
Dnah17	1.57035	-2.66859	0.012666	0.607402
Cyp24a1	4.96174	-5.05714	0.0126667	0.607402
Sorbs2os	2.4427	-3.42253	0.0126675	0.607402
Dgat2l6	-4.90257	-5.17972	0.012693	0.607402
Gm17101	-4.90257	-5.17972	0.012693	0.607402
Vmn2r15	-4.90257	-5.17972	0.012693	0.607402
Ankrd22	-4.83794	-5.19167	0.012696	0.607402
Banp	-0.694716	4.12542	0.0127382	0.607812
Gm10425	-4.84415	-5.19049	0.0127421	0.607812
Gm37332	-5.48326	-4.84217	0.0128441	0.609696
RP23-253I14.4	3.11586	2.27281	0.0128459	0.609696
Gm43397	5.36183	-4.81904	0.0128569	0.609696
Ugt1a10	5.36183	-4.81904	0.0128569	0.609696
Gm28175	1.75258	-2.40824	0.0128946	0.610588
Olfr566	-4.87494	-5.18497	0.0129599	0.612426
Foxa1	7.61735	-3.19313	0.0129712	0.612426
B430010I23Rik	-3.16685	-3.61672	0.0129972	0.612642
Gal3st2	5.24888	-4.93302	0.0130136	0.612642
Fam19a3	-1.97738	-1.90011	0.013036	0.612777
Gm18187	-4.89346	-5.1814	0.0130777	0.612777
Serpinb6e	5.44601	-4.79962	0.0131177	0.612777
Gm16082	-2.58485	-4.10508	0.0131512	0.612777
C430002N11Rik	4.84216	-5.11599	0.013156	0.612777
Icam5	-1.168	0.36909	0.013166	0.612777
Gm37552	-4.91182	-5.17804	0.0131887	0.612777
Gm45012	-4.91182	-5.17804	0.0131887	0.612777
Tmem233	-4.91182	-5.17804	0.0131887	0.612777
Gm17660	2.75038	-3.66892	0.0132304	0.612777
Rnf133	-2.29567	-3.80625	0.0132438	0.612777
Gm13617	5.31805	-4.91403	0.0132561	0.612777
Itih3	0.665309	6.34926	0.0132624	0.612777
Ttc28	0.481648	5.12134	0.0133023	0.613744
Slc25a18	0.398008	6.25696	0.0133485	0.614308
Gm45193	-4.99175	-5.12267	0.0133525	0.614308
Adamts20	0.822794	3.56232	0.0133829	0.614837
Ucn3	-5.43662	-4.88474	0.0134188	0.615612
Parvb	0.448314	4.65487	0.0134677	0.615845
L3mbtl4	1.53873	-0.603759	0.0135075	0.615845
Tfrc	0.459681	7.82113	0.0135125	0.615845
Gm12407	2.37675	-3.72251	0.01352	0.615845
Plac8l1	5.20004	-5.00648	0.0135396	0.615845
Ankrd66	1.38613	-0.683252	0.0135432	0.615845
Foxa2	7.56456	-3.23782	0.0135757	0.615845
Grk5	-0.545342	4.06198	0.013576	0.615845
Gm35986	4.93122	-5.06426	0.0136785	0.617898
RP24-133K20.5	4.93122	-5.06426	0.0136785	0.617898
Syngr4	4.93122	-5.06426	0.0136785	0.617898
Zan	1.66793	-0.828522	0.013706	0.618192
Tnnc2	3.4426	-2.08913	0.0137232	0.618192
Gm12052	-5.31139	-4.94675	0.0139154	0.623975
Gm23850	-5.31139	-4.94675	0.0139154	0.623975
Csprs	4.96809	-5.05536	0.0139286	0.623975
Gm21671	4.96809	-5.05536	0.0139286	0.623975
Gm43279	1.97562	-0.65179	0.0139596	0.624497
Gm15739	-5.3405	-4.94003	0.013979	0.624503
Mga	0.428138	6.57354	0.0140313	0.624808
Stk17b	-0.554995	6.69885	0.01404	0.624808
Apoa5	-7.50553	-3.39213	0.0140437	0.624808
Gm28586	4.19346	-5.42756	0.0140926	0.626126
Prss30	5.23169	-5.00146	0.0141318	0.627005
Ccr6	-4.69721	-5.2587	0.014175	0.627206
Gm27321	-4.69721	-5.2587	0.014175	0.627206
Clec4n	1.80448	-2.88921	0.0142557	0.629913
Irak1	0.791362	5.44769	0.0143028	0.630531
Gm14837	-4.86249	-5.18724	0.0143527	0.630531
A830029E22Rik	-3.29554	-4.56102	0.0143689	0.630531
Spred2	-0.571819	6.30284	0.0143852	0.630531
Krt2	5.6531	-4.6651	0.0144463	0.630531
2310015A10Rik	0.632962	4.3752	0.014452	0.630531
Gm12976	1.53604	-1.91138	0.0144588	0.630531
Gm37877	-4.88434	-5.18308	0.0144674	0.630531
Gm10636	4.82505	-5.11962	0.0145498	0.630531
Gm43282	4.82505	-5.11962	0.0145498	0.630531
Krt78	-4.75037	-5.24949	0.0145815	0.630531
Col4a2	0.791919	5.12491	0.0146251	0.630531
Gm13427	-4.7603	-5.24779	0.0146491	0.630531
Shroom3	0.600709	3.42202	0.0146607	0.630531
Gm8488	5.05889	-5.07371	0.0146707	0.630531
Tspan31	-0.408817	5.54399	0.0146851	0.630531
Tceanc	0.769956	1.97262	0.0146996	0.630531
Eid2b	0.503138	4.2819	0.0147119	0.630531
Gm15384	4.71965	-5.17552	0.014747	0.630531
Magee1	0.384603	7.56816	0.0147857	0.630531
Gm44577	7.41308	-3.33537	0.0147858	0.630531
Pappa	-0.864105	2.91254	0.0147913	0.630531
Dhrs9	4.85628	-5.11237	0.0147948	0.630531
Gm8220	4.85628	-5.11237	0.0147948	0.630531
Mn1	1.07228	2.75403	0.0148024	0.630531
Zfp683	4.72786	-5.17368	0.0148323	0.630531
Zim1	0.805053	2.99681	0.0148545	0.630531
Gm42968	5.55191	-4.7207	0.0148566	0.630531
A430105I19Rik	0.836937	4.07153	0.014857	0.630531
9630028H03Rik	-1.19338	-0.964693	0.0148682	0.630531
Lrrc29	1.10327	1.06708	0.0148828	0.630531
Stat4	-2.19859	-2.51762	0.0149039	0.630531
Gm26682	1.3908	-2.33771	0.0149121	0.630531
Tprg	5.28779	-4.9208	0.0149376	0.630787
Xdh	0.900222	2.10409	0.0149799	0.630814
Gm43077	5.0212	-5.01286	0.0149904	0.630814
Rasgrf1	0.450541	8.15538	0.0149967	0.630814
Mast3	0.379187	6.03637	0.0150244	0.63116
Zfp961	-1.47788	2.4616	0.0150563	0.631683
F2r	0.602784	3.39497	0.0151105	0.631895
RP23-383A10.1	1.71258	-2.57441	0.0151248	0.631895
2410004P03Rik	0.777752	1.71742	0.0151303	0.631895
Slc6a17	0.379311	6.85419	0.0151394	0.631895
Smr3a	5.13711	-5.05565	0.0152599	0.634306
Lalba	5.29689	-4.98546	0.0152642	0.634306
Flrt3	0.457975	5.44163	0.0152744	0.634306
Sult1a1	1.09876	3.07906	0.0152819	0.634306
Gm37558	1.74833	-3.45833	0.0153054	0.634306
Gm8893	-7.4065	-3.47768	0.0153248	0.634306
Impg1	1.69785	-1.28125	0.0153343	0.634306
Gm37479	-5.12652	-5.0573	0.0153711	0.634526
Hist2h3c2	-1.06638	1.04143	0.0153788	0.634526
Mall	-1.00024	-0.87967	0.0154133	0.63514
Gdnf	1.42046	-1.05139	0.0154765	0.636936
C130083M11Rik	4.97257	-5.09149	0.015536	0.637001
9330185C12Rik	-4.70025	-5.2581	0.0155371	0.637001
Gm4761	-4.70025	-5.2581	0.0155371	0.637001
Spem1	-1.30886	-0.935012	0.0156142	0.639351
Gm21974	-7.38065	-3.49987	0.0156757	0.641059
Gm14915	-4.1988	-5.47568	0.0157161	0.641548
Gm16107	4.92182	-5.06604	0.015747	0.641548
Gm25266	4.92182	-5.06604	0.015747	0.641548
4931429L15Rik	5.03269	-5.07692	0.0157878	0.642401
Slit3	0.552192	4.014	0.0158314	0.643368
Gm37858	-3.23704	-3.85598	0.0159969	0.649121
Syndig1l	0.600477	4.69464	0.0160168	0.649121
Fibcd1	2.07887	1.80056	0.0160331	0.649121
F630028O10Rik	2.30716	-2.09013	0.0162245	0.653862
Ptgds	0.604967	10.219	0.0162276	0.653862
1700016P03Rik	-1.89284	-0.903981	0.0162507	0.653862
Etv3l	7.35255	-3.41502	0.0162618	0.653862
Gm43591	-5.00627	-5.11965	0.0162626	0.653862
Gm37896	3.23592	-3.2962	0.0162714	0.653862
Gm42498	-2.31587	-3.81086	0.0163836	0.654357
Stk31	5.35526	-4.84495	0.0163874	0.654357
Gm16058	4.03178	-5.49541	0.016395	0.654357
Gm20371	2.30757	-3.47976	0.0164283	0.654357
Gm32592	4.95869	-5.13076	0.0164447	0.654357
5330416C01Rik	5.42466	-4.82848	0.0164639	0.654357
Gm38351	5.42466	-4.82848	0.0164639	0.654357
Cabp4	-3.06073	-4.11356	0.0164827	0.654357
Med20	-0.430666	5.21885	0.0165063	0.654357
Ckm	4.51632	-1.87076	0.0165377	0.654357
Gm20627	-1.86261	-1.89479	0.016539	0.654357
Gm15345	4.59496	-5.23585	0.0165798	0.654357
Gm6356	4.59496	-5.23585	0.0165798	0.654357
Olfr1508	4.59496	-5.23585	0.0165798	0.654357
Olfr33	4.99762	-5.12145	0.0165867	0.654357
Hpd	-4.92314	-2.93325	0.0166858	0.657092
Gm42669	2.54604	-1.44462	0.0167454	0.657092
Npnt	0.71798	3.21415	0.0167609	0.657092
Slc45a4	0.414854	5.99773	0.0167983	0.657092
Sbp	-4.5913	-5.3209	0.0168116	0.657092
Gm37702	4.86655	-5.14882	0.0168149	0.657092
Gm3043	7.31041	-3.44979	0.0168478	0.657092
Mkx	1.07919	2.0636	0.0168577	0.657092
Sap25	-1.22846	0.138825	0.0168781	0.657092
Serpinc1	-2.14389	-1.94802	0.0168903	0.657092
Pcdha6	-1.03021	2.32503	0.0169119	0.657092
Gm6260	4.86266	-5.11056	0.0169139	0.657092
Hif3a	1.65804	3.14343	0.0169198	0.657092
5330406M23Rik	-1.4382	-2.37666	0.0170343	0.65985
Cygb	0.426881	6.46198	0.0170426	0.65985
Gm9025	-7.20658	-3.59751	0.0170519	0.65985
Polr1d	-0.406923	5.46857	0.017081	0.659913
Gm13012	5.34311	-4.87713	0.0170991	0.659913
Gm37714	4.58547	-5.23773	0.017135	0.659913
Vmn2r77	4.58547	-5.23773	0.017135	0.659913
Rgs22	1.04193	0.231739	0.0172521	0.663072
Gm30340	1.27964	-1.48089	0.017279	0.663072
Prss16	-1.66257	-1.34331	0.0172812	0.663072
Gm37782	-4.53701	-5.32963	0.0172989	0.663072
Gm5581	5.0044	-5.1217	0.0173752	0.664482
Gm37629	-2.46814	-3.18763	0.0173768	0.664482
Gm26860	5.03502	-5.11425	0.0174528	0.66485
Scin	-1.37904	-0.431085	0.0174557	0.66485
Gm17202	4.99701	-5.08398	0.0174831	0.66485
Gm38259	-4.56231	-5.32568	0.0174927	0.66485
Gm44231	-4.56231	-5.32568	0.0174927	0.66485
Gm28041	-2.49877	-4.05225	0.0175096	0.66485
Tc2n	1.22025	0.607263	0.0175348	0.665031
Glrx2	-0.505323	4.56217	0.0175899	0.66634
Trdv2-2	-4.5806	-5.32262	0.0176176	0.666608
Gm25483	2.8905	-4.6161	0.0176605	0.667451
Med11	-0.590754	2.74599	0.0176967	0.66796
1700028B04Rik	4.69976	-5.17921	0.017755	0.66796
Fbxw23	-4.60235	-5.31917	0.0177564	0.66796
Igbp1b	-4.60235	-5.31917	0.0177564	0.66796
Gm26414	5.57534	-4.85271	0.0178464	0.670566
Fen1	-0.684118	3.83061	0.0179062	0.671328
Ighv11-2	5.18587	-5.04692	0.0179123	0.671328
Gm13881	5.20656	-5.04142	0.0179289	0.671328
Gm42759	4.74192	-5.16998	0.0180285	0.673501
RP23-330O16.2	4.74192	-5.16998	0.0180285	0.673501
Gm37268	-1.55004	-1.92861	0.0181208	0.676169
Slc26a8	0.952377	1.4578	0.0181765	0.677087
Gm13562	-1.02329	-0.622615	0.0182045	0.677087
Tmprss13	4.80122	-5.19958	0.0182081	0.677087
Gm12098	-1.67532	-3.151	0.0182598	0.678228
Fto	0.351216	7.64389	0.0183746	0.681714
Fgl1	-1.22581	-1.74379	0.018404	0.682022
Gm22489	-4.04342	-3.58084	0.0184638	0.682391
Tgm6	4.81926	-5.15783	0.0184651	0.682391
Lrrtm3	-0.364403	5.65955	0.0184772	0.682391
Gm43553	-4.70313	-5.2575	0.018617	0.686002
Pitx3	5.16452	-4.97992	0.0186282	0.686002
2310044K18Rik	-3.35708	-3.61532	0.0186718	0.686002
Gm2895	4.80357	-5.1974	0.0187096	0.686002
Hsd3b1	4.80357	-5.1974	0.0187096	0.686002
Trpc2	7.12999	-3.56522	0.0187198	0.686002
Papss2	0.530016	3.43828	0.0187232	0.686002
Gm37256	3.98021	-5.50516	0.018777	0.68712
Amotl1	0.467031	5.5155	0.018797	0.68712
Abhd11os	-1.07829	0.733244	0.0188174	0.68712
Ppp3cb	-0.4548	7.46277	0.0188542	0.687692
Scube1	-0.664857	2.22253	0.0189237	0.687971
Creb3l3	1.23682	-1.26758	0.0190062	0.687971
2310043M15Rik	4.88437	-5.1828	0.0190087	0.687971
Gm12409	4.88437	-5.1828	0.0190087	0.687971
Nrg3	0.547149	3.72128	0.0190526	0.687971
Gpx1	-0.714741	4.17871	0.019088	0.687971
Mapk15	0.995021	0.613746	0.0191087	0.687971
Gm14227	4.57435	-5.2396	0.0191409	0.687971
Gm17035	4.57435	-5.2396	0.0191409	0.687971
Scgb3a2	4.57435	-5.2396	0.0191409	0.687971
Mafg	-0.44632	6.28743	0.0191951	0.687971
Ffar4	4.44833	-5.30094	0.0192199	0.687971
Gm37695	4.44833	-5.30094	0.0192199	0.687971
Trbv12-2	4.44833	-5.30094	0.0192199	0.687971
Gm12525	-1.36226	-1.89849	0.0192408	0.687971
Gm28500	4.09262	-5.48563	0.019252	0.687971
Gm13052	4.91146	-5.06782	0.0192525	0.687971
Gm44401	4.91146	-5.06782	0.0192525	0.687971
Tk2	0.39191	4.98518	0.0192989	0.687971
Ccdc141	0.481345	4.14508	0.019313	0.687971
Gm17967	4.45774	-5.29903	0.0193301	0.687971
Sntn	1.1085	-0.877323	0.0193481	0.687971
Slc2a4rg-ps	-0.637678	3.2163	0.0193627	0.687971
Kcnh7	0.726204	4.8398	0.0193717	0.687971
Gm15579	4.61028	-5.23208	0.0194185	0.688125
Gm15945	4.61028	-5.23208	0.0194185	0.688125
Fzd5	0.733902	1.63593	0.0194771	0.689446
Gm9748	3.164	-4.08771	0.0195055	0.689699
Kcns1	0.714326	2.19092	0.019806	0.69956
Tekt2	0.867037	0.985042	0.0198537	0.69971
Gm42515	-1.90726	-2.70079	0.0198885	0.69971
Gimap1	-1.07128	0.167049	0.0199139	0.69971
Slc37a2	0.806693	1.86912	0.0199479	0.69971
Gm11772	1.25529	-0.8274	0.0199672	0.69971
Cox7a1	-0.842377	1.7543	0.0199899	0.69971
Ldlrad1	4.70116	-5.2179	0.0199982	0.69971
Gm37180	-2.38655	-4.74198	0.0200374	0.69971
Manf	-0.527521	5.26954	0.020042	0.69971
Pmp2	-7.09288	-3.74213	0.02007	0.69971
Nrip1	0.486287	6.18282	0.0200769	0.69971
Asb14	2.33907	-3.00865	0.0200824	0.69971
Calcr	2.20019	0.243731	0.0200911	0.69971
Islr2	0.816087	1.21308	0.0201623	0.701437
Ighv3-8	-4.38438	-5.40018	0.0202099	0.701558
Tbx10	4.76295	-5.20468	0.0202284	0.701558
Tgfa	1.61806	4.55792	0.020287	0.701558
Tnni2	1.83541	-2.01194	0.0203158	0.701558
Gm15997	-4.40039	-5.3977	0.0203281	0.701558
B530045E10Rik	-4.52511	-5.33146	0.0203333	0.701558
Gm9522	1.26534	-1.29963	0.0203658	0.701558
Ttll10	2.86157	-4.00678	0.0203776	0.701558
Trav21-dv12	-4.41226	-5.39595	0.020412	0.701558
Gm43005	-4.54739	-5.32801	0.0204382	0.701558
Atp2a1	1.30411	-0.271781	0.0204675	0.701558
Gm14114	4.8687	-5.10874	0.0204799	0.701558
Gm12296	1.53212	-3.01369	0.0205125	0.701558
Gm27252	1.66233	-0.7969	0.0205388	0.701558
5730416F02Rik	4.88149	-5.10921	0.0205438	0.701558
Rln3	3.64346	-0.663505	0.0205439	0.701558
Stk24	0.445766	5.58351	0.0205859	0.701558
C9	-7.06068	-3.76868	0.020621	0.701558
Cyp2c50	-7.06068	-3.76868	0.020621	0.701558
Arhgap33os	4.92528	-5.17549	0.0206382	0.701558
Gm10612	4.92528	-5.17549	0.0206382	0.701558
Gm14382	-4.6141	-5.31744	0.0206896	0.701558
Gm24909	-4.6141	-5.31744	0.0206896	0.701558
Runx2os2	-4.6141	-5.31744	0.0206896	0.701558
2610307P16Rik	1.4382	-2.28966	0.0207073	0.701558
Pias3	0.63232	4.62815	0.0207682	0.702885
Thrsp	-0.427399	5.39451	0.0208543	0.704459
Ube2u	2.75427	-4.36403	0.0209162	0.704459
Zglp1	-0.983779	-0.727501	0.0209177	0.704459
Abcc2	-2.72849	-3.00797	0.0209398	0.704459
Gm14532	4.67295	-5.26188	0.0209426	0.704459
Cycs-ps2	-3.91939	-5.5647	0.0209452	0.704459
Gm6559	4.67977	-5.2622	0.0209915	0.705284
Tuba8	-0.53134	5.68266	0.0211439	0.709669
Gm44732	2.83134	-4.32158	0.0211979	0.710318
Als2cr11b	4.46558	-5.29711	0.0212291	0.710318
Gm29201	4.46558	-5.29711	0.0212291	0.710318
Rhou	0.39157	6.0124	0.0212546	0.710438
Klhdc9	0.765598	2.17088	0.0212799	0.710535
Rbbp5	-0.720176	5.36975	0.0213356	0.710535
Cetn4	-0.783436	2.09152	0.0213375	0.710535
Ift22	-0.78159	4.77396	0.0213452	0.710535
Rasd2	0.440908	4.82543	0.0213844	0.711108
Gm37904	-3.49499	-4.44046	0.0214824	0.713636
Colq	-0.688297	2.4705	0.0215225	0.714209
Cd200r2	-2.27885	-3.11653	0.021547	0.714209
Gm42675	-2.95401	-3.29344	0.0215659	0.714209
RP24-354I16.2	4.74824	-5.16814	0.0217539	0.719159
Nlrp1a	-2.19492	-3.94761	0.0217972	0.719159
RP23-116A10.3	-0.889943	1.41679	0.0218035	0.719159
Kcnk9	0.740258	4.16595	0.0218041	0.719159
RP23-479K9.5	1.84004	-1.81191	0.0219336	0.722206
Gm15738	4.84579	-5.15016	0.0219741	0.722206
RP24-163K4.4	4.84579	-5.15016	0.0219741	0.722206
Ncoa5	0.548297	5.04123	0.0220099	0.722206
Adk	0.398195	6.30494	0.0220163	0.722206
Emx2os	5.0131	-2.31173	0.0220303	0.722206
Cacna1i	0.477321	6.3812	0.022191	0.726701
Gm11375	1.67994	-3.31565	0.0223026	0.726701
Aff3	0.430095	5.19304	0.0223189	0.726701
Mas1	-1.64867	-2.6082	0.022326	0.726701
Gm42466	-1.48586	-2.47842	0.0223439	0.726701
Gm13977	4.29592	-5.3673	0.0223694	0.726701
Gm16301	4.29592	-5.3673	0.0223694	0.726701
Gm37353	4.29592	-5.3673	0.0223694	0.726701
Pin1rt1	4.29592	-5.3673	0.0223694	0.726701
Gm15831	-2.47399	-3.92271	0.0225076	0.730459
Fam159a	2.33176	-3.00854	0.0225468	0.730999
Lsamp	0.346658	8.59515	0.022577	0.731246
B3gnt2	0.430293	4.46512	0.0226834	0.73396
Gm5977	2.6115	-1.90195	0.0227298	0.734634
Slc16a8	0.999707	1.06	0.0227496	0.734634
Gm12316	-4.35633	-5.40419	0.0228689	0.735551
Gm16300	-4.35633	-5.40419	0.0228689	0.735551
Gm17201	-4.35633	-5.40419	0.0228689	0.735551
Ighv1-54	-4.35633	-5.40419	0.0228689	0.735551
Gm17138	-4.38868	-5.39945	0.0230318	0.739778
Ambp	-4.17461	-2.45307	0.023046	0.739778
C230031I18Rik	-2.04438	-1.82226	0.0230854	0.740309
Cnih1	0.689726	5.86837	0.0231761	0.742484
C030007H22Rik	4.61689	-5.2302	0.0233124	0.74561
Robo2	0.435272	5.70967	0.0233478	0.74561
Gm43794	-2.03954	-2.85091	0.0233831	0.74561
Cdhr3	0.749843	1.07101	0.0234465	0.74561
Crim1	0.395668	6.02313	0.0234708	0.74561
Coro2a	0.497792	4.96653	0.023479	0.74561
Col25a1	1.95923	3.70077	0.0234874	0.74561
4933413C19Rik	4.28435	-5.36925	0.0235209	0.74561
Themis3	4.28435	-5.36925	0.0235209	0.74561
Vmn2r-ps19	4.28435	-5.36925	0.0235209	0.74561
2210011K15Rik	4.72123	-5.21195	0.0235729	0.74561
Atoh1	4.72123	-5.21195	0.0235729	0.74561
Gm15397	4.72123	-5.21195	0.0235729	0.74561
Akt2	-0.636008	6.05663	0.0236268	0.746583
Gpr3	-0.793504	2.20556	0.0236877	0.747054
Gm23141	3.9985	-5.50108	0.0236878	0.747054
Gm12122	4.30487	-5.36535	0.0237363	0.747107
Ighv14-3	4.30487	-5.36535	0.0237363	0.747107
Sema3f	0.504721	3.46534	0.0237587	0.747107
Csrnp3	0.450092	6.02469	0.0239208	0.751474
Cc2d2b	4.4874	-5.33741	0.0239766	0.7525
Capn11	1.19413	-0.541234	0.0240966	0.753469
Gm44581	4.52864	-5.32954	0.0241172	0.753469
Slc39a5	4.52864	-5.32954	0.0241172	0.753469
Ehhadh	0.601246	2.55804	0.0241225	0.753469
Ppargc1a	0.354961	6.21359	0.024136	0.753469
B130055M24Rik	-0.691018	2.30335	0.0241759	0.753469
Insm1	1.36776	0.207222	0.024176	0.753469
3110001I22Rik	-0.755492	1.42985	0.0241936	0.753469
Mug1	-5.09669	-2.44992	0.0242662	0.754499
1600014C10Rik	0.95253	4.81249	0.0242733	0.754499
Gm15396	1.15203	-1.26053	0.024334	0.75566
Igkv1-133	-4.14198	-5.48404	0.0243634	0.75585
Trp63	0.778684	0.555558	0.0244387	0.75746
Igkv4-59	-2.96892	-4.6313	0.0245114	0.758987
Gprasp1	0.389105	9.43617	0.0246113	0.760676
Gm20405	1.81489	-1.42414	0.0246129	0.760676
Gm27530	4.4287	-5.34687	0.0247203	0.761645
Gm44784	4.4287	-5.34687	0.0247203	0.761645
Platr21	4.4287	-5.34687	0.0247203	0.761645
Gm44400	-2.85526	-4.78971	0.0247383	0.761645
Gm12223	-4.19399	-5.47683	0.0247626	0.761668
Rnf144a	0.387858	5.24563	0.024841	0.762956
RP23-383A10.8	-1.79993	-2.43266	0.0248656	0.762956
Stac3	-0.785607	0.969898	0.0248766	0.762956
Myzap	0.820713	0.423616	0.0249135	0.762956
Ighv1-64	4.48089	-5.33705	0.0249223	0.762956
Gm8152	-2.69827	-4.83456	0.0250121	0.76412
Pdc	4.42294	-5.30477	0.0250749	0.76412
BC051019	2.19989	-1.99906	0.025102	0.76412
B4galnt3	1.18485	0.050583	0.0251419	0.76412
Gm12116	-0.773552	1.52607	0.0251484	0.76412
Gpr179	1.1629	0.474151	0.0251519	0.76412
Gm26809	-3.02719	-4.35791	0.025169	0.76412
2900035J10Rik	4.57736	-5.32202	0.0251726	0.76412
Scimp	4.57736	-5.32202	0.0251726	0.76412
Psapl1	-4.69163	-5.25941	0.0252282	0.76509
4930558K02Rik	4.47249	-5.29519	0.0252807	0.765838
Akr1c6	-6.81256	-3.9691	0.0253002	0.765838
Rbm4	-0.509952	4.02891	0.0253599	0.766534
Asl	0.550965	3.99733	0.0253705	0.766534
Obox4-ps2	4.51591	-5.2901	0.0254647	0.767508
Srrm3os	4.51591	-5.2901	0.0254647	0.767508
Wdr27	1.89496	-1.50718	0.0254738	0.767508
Slc6a3	5.81136	0.772162	0.0255579	0.76866
Gfra3	4.58447	-5.27665	0.0255832	0.76866
Gm27223	4.58447	-5.27665	0.0255832	0.76866
Adat3	-0.731655	3.44909	0.0256745	0.770554
Trib1	-0.496608	4.25526	0.0256939	0.770554
Vmn1r206	-2.44804	-3.57894	0.0257681	0.772066
Zfp82	-1.08271	2.18362	0.0258981	0.773095
Gjb6	0.463884	6.45538	0.025925	0.773095
Pcdh9	0.521606	5.28527	0.0259428	0.773095
Heph	0.607251	3.51316	0.0259432	0.773095
C1ql2	1.69447	0.984272	0.0259509	0.773095
Ucp3	0.920493	1.67494	0.0259723	0.773095
Gm37370	1.87089	-2.02271	0.0259973	0.773095
Gm42420	1.23989	-1.36415	0.0260426	0.773095
Polr2l	-0.479662	4.6468	0.0260832	0.773095
Fam83f	1.03208	-1.4333	0.0260912	0.773095
Ttc39aos1	0.819312	1.74149	0.0261111	0.773095
Ces3b	-6.77336	-4.00006	0.0261128	0.773095
Cyp2c29	-6.77336	-4.00006	0.0261128	0.773095
Gm17080	-2.45996	-3.91884	0.0261521	0.773364
Sun2	0.377312	5.95436	0.0261696	0.773364
Nyap1	0.467193	5.5242	0.0261956	0.773426
Tbx2	0.921891	1.21062	0.0262666	0.774609
Esrrb	0.521602	3.90917	0.0262835	0.774609
Gm37529	-1.21664	-0.712888	0.0264018	0.77739
Mpo	1.18336	-1.33403	0.0264686	0.778649
Foxo1	0.71734	5.22357	0.0265812	0.78125
Sh2d5	0.913787	3.89153	0.0266541	0.781295
Slc39a3	-0.459745	5.84726	0.0267297	0.781295
Gm5390	-4.18113	-5.4786	0.0267409	0.781295
Nlrp5	-4.18113	-5.4786	0.0267409	0.781295
Gm22887	3.12741	-5.01055	0.0267548	0.781295
Setd7	-0.337381	8.4234	0.0267889	0.781295
Vav2	0.405833	4.62429	0.0268064	0.781295
Gm43958	-4.19872	-5.47631	0.0268244	0.781295
Tenm4	0.676973	5.83361	0.026842	0.781295
Gm42899	-2.25004	-3.79562	0.0269107	0.781295
Mapk4	0.539869	6.01926	0.0269551	0.781295
Efna4	1.15539	-1.57729	0.0269776	0.781295
Vmn2r2	1.55773	0.996411	0.0269798	0.781295
Atg16l2	-0.502071	4.30484	0.026988	0.781295
Gm45097	2.35915	-3.1418	0.0269976	0.781295
Mast4	0.527853	5.84266	0.0270022	0.781295
Irx2	0.582821	3.63857	0.0270477	0.781295
Gm43571	-2.19223	-3.36586	0.0270593	0.781295
Alas2	-0.430426	6.70322	0.0270599	0.781295
Smoc1	0.586431	4.35761	0.0271375	0.781295
Mc3r	1.15984	-2.35647	0.0271491	0.781295
RP23-414P13.3	1.06405	0.25585	0.0272656	0.781295
Gm25188	-2.91691	-5.19039	0.027275	0.781295
Irf3	-0.465127	4.62058	0.0273185	0.781295
Fam109b	1.60143	-2.05144	0.0273342	0.781295
Gm43096	-1.02028	-1.69634	0.0273405	0.781295
BC048644	-1.0927	-2.10233	0.0273649	0.781295
Gm14104	4.11294	-5.43912	0.0273758	0.781295
Gm21839	4.11294	-5.43912	0.0273758	0.781295
RP23-296C23.2	4.11294	-5.43912	0.0273758	0.781295
Serpina3e-ps	4.11294	-5.43912	0.0273758	0.781295
Klrg2	1.03561	-0.985778	0.0274015	0.781295
Gm43019	-4.54301	-5.32841	0.0274125	0.781295
Gm17191	-2.71245	-4.17046	0.0274378	0.781295
Gm26681	4.12395	-5.43713	0.0274994	0.781295
Gm29431	4.12395	-5.43713	0.0274994	0.781295
RP24-314B3.2	4.12395	-5.43713	0.0274994	0.781295
Sh2d7	4.12395	-5.43713	0.0274994	0.781295
Gm38262	2.88549	-5.0946	0.0275298	0.781475
Cldn4	4.26956	-5.37121	0.0276214	0.782002
Gm45218	4.26956	-5.37121	0.0276214	0.782002
Pdia4	-0.429708	5.48052	0.0276621	0.782002
5330438I03Rik	3.79845	-5.57522	0.0277716	0.782002
Gm23407	3.79845	-5.57522	0.0277716	0.782002
Gm24300	3.79845	-5.57522	0.0277716	0.782002
Gm17540	2.50692	-2.56249	0.0278018	0.782002
Gm13282	3.751	-5.58305	0.0278075	0.782002
Gm24081	3.751	-5.58305	0.0278075	0.782002
Clnk	4.31217	-5.36339	0.0278412	0.782002
Gm4208	4.31217	-5.36339	0.0278412	0.782002
Gtf2e2	-0.461589	4.04692	0.0278746	0.782002
Nrros	0.962257	2.26052	0.0278847	0.782002
Musk	1.59303	-1.48485	0.0278864	0.782002
Gm14006	-3.05641	-5.12694	0.0280312	0.783433
Nova1	0.323583	7.09849	0.0280386	0.783433
A930016O22Rik	1.08706	-1.71373	0.0280543	0.783433
Epb41l4a	1.02087	2.56119	0.0280545	0.783433
Dsg3	4.36878	-5.35631	0.0281071	0.783433
Gm20652	4.36878	-5.35631	0.0281071	0.783433
Gm37773	0.881367	0.229333	0.0281079	0.783433
A630009H07Rik	-1.5519	-1.80783	0.0281309	0.783433
Naa60	0.551211	5.84832	0.0281592	0.783529
Pcsk1	-0.418358	4.16111	0.0282149	0.783529
Gm10292	4.62773	-5.31448	0.0282311	0.783529
Gm43142	4.62773	-5.31448	0.0282311	0.783529
Gm13027	4.60771	-5.31843	0.0282654	0.783808
E130218I03Rik	-2.17277	-3.33843	0.0283137	0.784272
Gm37900	1.63328	-3.52572	0.0283305	0.784272
Gm43777	2.98282	-3.67407	0.0284445	0.786754
Iqca	1.28057	0.245234	0.0284902	0.787347
BC021891	0.705838	1.48411	0.0286009	0.789731
Gabrr3	4.26841	-5.41638	0.0286522	0.790039
Ldlr	0.384561	5.54145	0.0286834	0.790039
Hspa1a	-0.714252	3.13593	0.0287326	0.790039
Hspa1b	-0.752956	2.87493	0.0287596	0.790039
Nup210l	-1.13411	-0.843707	0.0287895	0.790039
Clec2e	4.31452	-5.40836	0.0287989	0.790039
Gm30332	4.31452	-5.40836	0.0287989	0.790039
Gm2449	-1.14174	-2.41501	0.0288444	0.790039
2310015D24Rik	4.36766	-5.40073	0.0289264	0.790039
Cpa5	4.36766	-5.40073	0.0289264	0.790039
Gm17508	4.36766	-5.40073	0.0289264	0.790039
Gm37496	4.36766	-5.40073	0.0289264	0.790039
Ceacam9	-2.78525	-4.28974	0.0289391	0.790039
Clic3	1.02448	-0.505735	0.0289535	0.790039
Ly6g6d	0.826636	0.144024	0.0289933	0.790458
Gm12940	-0.37393	4.77251	0.0291473	0.793784
Gm31520	3.65547	-3.67207	0.0291855	0.793784
AC149090.1	-0.66111	7.45803	0.0291888	0.793784
Rmst	0.805567	2.66092	0.0293526	0.797569
Glis1	2.27899	-1.43758	0.029391	0.797629
Gm44884	-2.5461	-3.8431	0.0294041	0.797629
B230216N24Rik	1.24176	-0.682544	0.0294293	0.797645
Gbp6	0.996995	2.27961	0.0295176	0.798767
Ppp1r32	0.862189	0.327911	0.02952	0.798767
Prdm16	0.564208	3.53013	0.029556	0.799073
Cpa4	2.09066	-2.84371	0.0296236	0.800234
Lhfpl3	0.401942	5.7774	0.0296588	0.800516
Dapk1	0.555553	4.68111	0.0297292	0.801747
Gm15809	-2.2856	-4.36741	0.0297887	0.802033
Hspa5	-0.521737	7.33836	0.0297893	0.802033
Cyp1a2	-6.60494	-4.13074	0.0298433	0.802161
Osbpl10	0.456723	3.96732	0.0298436	0.802161
Dusp5	-0.607159	6.39652	0.0299171	0.802672
Rnf170	1.21733	3.65646	0.0299328	0.802672
Eva1a	0.5688	3.90823	0.0299369	0.802672
Mfge8	-0.71445	5.48021	0.0300203	0.803637
Trim16	-0.735522	2.03679	0.0300376	0.803637
RP23-235I2.4	2.68173	-4.75854	0.0300474	0.803637
Antxr1	0.385033	4.71836	0.0301014	0.804418
Rpe65	-1.97359	-1.88051	0.0302537	0.807154
Zfp865	0.812467	4.65766	0.0302572	0.807154
1700012P22Rik	-4.33807	-5.40667	0.0303035	0.807154
Gm10728	-4.33807	-5.40667	0.0303035	0.807154
Fam189a1	0.460898	4.32239	0.0303778	0.808468
Gm43300	1.19517	2.6147	0.0304393	0.809441
Fam110b	0.710949	4.36729	0.0305532	0.811803
Gm10530	-1.7052	-3.76399	0.0307341	0.815941
RP23-185B22.1	2.782	-3.63085	0.0307998	0.816415
Cadm1	0.409046	5.38838	0.0308024	0.816415
Etv5	-0.361246	5.87818	0.0308849	0.817667
Amy2a3	-6.55958	-4.16528	0.0309164	0.817667
Pde4a	0.354506	5.93252	0.0309478	0.817667
Usp35	-0.428963	4.2253	0.0309506	0.817667
Gm43229	-1.89632	-3.94014	0.0310351	0.817997
Gm16042	-2.29673	-4.19139	0.0311213	0.817997
6720469O03Rik	4.09756	-5.44111	0.0311454	0.817997
Gm12692	4.09756	-5.44111	0.0311454	0.817997
Gm26599	4.09756	-5.44111	0.0311454	0.817997
Sftpb	4.09756	-5.44111	0.0311454	0.817997
Gm13146	-1.10612	-2.15458	0.0311729	0.817997
Gm43807	2.81504	-4.69888	0.0312001	0.817997
Spata18	0.978037	0.568842	0.0312158	0.817997
Ppp2r3a	0.350192	6.17456	0.0312655	0.817997
Gm25238	-1.54721	-3.73285	0.031298	0.817997
Serpina3h	4.13195	-5.43514	0.0313522	0.817997
RP24-316B1.1	-1.13384	-1.43122	0.0313706	0.817997
Creld2	-0.481516	3.82604	0.0314632	0.817997
Gm37336	-2.20065	-3.70137	0.0314702	0.817997
Gm11790	1.83942	-2.41631	0.0314776	0.817997
Tnn	-1.14243	-0.667772	0.0315225	0.817997
Gm33366	1.03042	-0.792806	0.031592	0.817997
Gm37873	4.20368	-5.42598	0.0317134	0.817997
RP24-229D22.1	4.20368	-5.42598	0.0317134	0.817997
Gm38336	-1.32888	-1.23007	0.0317326	0.817997
Gm12826	4.42335	-5.39309	0.0317361	0.817997
Gm19114	4.42335	-5.39309	0.0317361	0.817997
Gm20750	4.42335	-5.39309	0.0317361	0.817997
Gm37767	4.42335	-5.39309	0.0317361	0.817997
RP23-435J8.2	4.42335	-5.39309	0.0317361	0.817997
Gm28783	4.40073	-5.39711	0.0317882	0.817997
Klrb1a	4.40073	-5.39711	0.0317882	0.817997
Ptk6	4.40073	-5.39711	0.0317882	0.817997
Gm10531	4.26222	-5.41597	0.0317966	0.817997
Gm26640	4.26222	-5.41597	0.0317966	0.817997
Gm27175	4.26222	-5.41597	0.0317966	0.817997
Wfdc10	4.26222	-5.41597	0.0317966	0.817997
Adgrv1	0.654687	1.99323	0.0319697	0.820741
Gm13785	-1.5849	-3.34243	0.031988	0.820741
Celsr1	0.680533	1.56576	0.0320379	0.820741
Amy2a4	-6.51274	-4.20063	0.0320552	0.820741
C4bp	-6.51274	-4.20063	0.0320552	0.820741
Serpina4-ps1	-6.51274	-4.20063	0.0320552	0.820741
Gm42664	1.01199	3.77406	0.0322425	0.824884
E2f1	-0.693582	1.93444	0.0323503	0.826952
Emx2	4.80534	-1.80277	0.0323744	0.826952
Camta1	0.58865	8.57435	0.0325353	0.829874
Tshz1	0.374877	5.91835	0.0325401	0.829874
Zfp111	-0.531339	3.74853	0.0326631	0.832356
Gm21083	-3.8993	-5.56714	0.0327123	0.832956
Ccr3	-2.09292	-4.28925	0.0327579	0.833077
Dynll1	-0.468397	5.42681	0.0328705	0.833077
Itpka	-0.513606	5.73758	0.0328719	0.833077
Gm28892	-3.938	-5.56226	0.0328741	0.833077
Gm43295	-3.938	-5.56226	0.0328741	0.833077
Gm16057	-3.94267	-5.56174	0.0328928	0.833077
Gm12708	-3.95265	-5.56046	0.0329229	0.833077
Olfr12	-3.95265	-5.56046	0.0329229	0.833077
4933424M12Rik	1.27582	-2.41697	0.032991	0.83354
Sh3rf2	1.21383	-1.18028	0.0329926	0.83354
Vcan	-0.402344	5.08995	0.0330292	0.833814
Dab2	0.693731	3.62656	0.0331735	0.836783
Nlrp10	-0.77673	1.7641	0.0332101	0.836783
Prss53	-0.655814	1.46798	0.0332243	0.836783
Gm5741	2.6698	-3.94744	0.0333085	0.838225
Gm12474	-2.62384	-4.60115	0.0333334	0.838225
Gm26939	4.12397	-4.31877	0.0333722	0.838551
4930599N23Rik	1.33523	-2.22423	0.0335725	0.842062
Commd3	0.602093	5.09705	0.0336348	0.842062
Gm44421	0.741783	1.78068	0.0336525	0.842062
Peg3	0.440718	9.39341	0.0336677	0.842062
Gpx3	0.732647	3.36156	0.033719	0.842062
Bmp10	3.91647	-5.51284	0.0337252	0.842062
Gm10727	3.91647	-5.51284	0.0337252	0.842062
Gm38144	3.91647	-5.51284	0.0337252	0.842062
Gm16169	1.13652	-0.842366	0.0337609	0.842062
Cxxc4	0.690861	5.11691	0.0338097	0.842062
Tcf24	1.63192	-1.87803	0.0338168	0.842062
Txnip	1.05661	5.2925	0.0338373	0.842062
Rpl31-ps6	-3.08855	-4.5986	0.0338717	0.842062
Gm37376	-1.68263	-1.40108	0.0338759	0.842062
Lrguk	0.948477	-0.308154	0.0340454	0.844427
AW554918	0.850385	2.99286	0.0340644	0.844427
Mkl2	0.37235	5.84938	0.0340852	0.844427
Arhgap11a	-0.568163	2.26981	0.0341194	0.844427
Prokr2	1.03968	0.519742	0.0341237	0.844427
Zfp950	-0.407214	5.25237	0.0341376	0.844427
Yipf3	-0.33872	5.59931	0.0341535	0.844427
Cthrc1	-0.672872	3.48051	0.0342085	0.84514
Ahdc1	1.00485	4.48349	0.0342868	0.845843
Gm31749	-0.808112	-0.211856	0.0342916	0.845843
Gm20548	1.53934	-2.38454	0.0343239	0.845843
Rab11fip5	0.312294	6.81925	0.0343414	0.845843
Gm10130	6.34867	-4.15986	0.0344759	0.846593
Gm37844	0.851846	1.70609	0.0345119	0.846593
Hsd3b5	-6.41424	-4.27394	0.0345547	0.846593
Psmb11	1.95004	-3.88865	0.0345724	0.846593
Mta3	0.365171	5.94274	0.0346423	0.846593
Gm28048	-1.11174	0.0549391	0.0347484	0.846593
4930589L23Rik	4.08626	-5.48973	0.0347593	0.846593
Gm10812	4.08626	-5.48973	0.0347593	0.846593
Gm2474	4.08626	-5.48973	0.0347593	0.846593
Gm42995	4.08626	-5.48973	0.0347593	0.846593
Ifna16	4.08626	-5.48973	0.0347593	0.846593
Ankrd1	4.12506	-5.48359	0.0347901	0.846593
Gm43952	4.12506	-5.48359	0.0347901	0.846593
Gm8097	4.12506	-5.48359	0.0347901	0.846593
Teddm1b	4.12506	-5.48359	0.0347901	0.846593
Tex16	4.12506	-5.48359	0.0347901	0.846593
P4ha1	-0.527201	5.07678	0.034881	0.848116
Gm42676	-2.61757	-4.39667	0.034905	0.848116
Katna1	-0.464297	3.89556	0.0349909	0.849565
Gm43844	1.42804	0.913305	0.035058	0.850557
BC023719	2.11292	-3.92113	0.0351327	0.851628
Utrn	0.386705	6.57529	0.0352139	0.851628
Gm37116	-1.48785	-3.04986	0.0352628	0.851628
Gm28320	-1.21207	-0.435575	0.0353181	0.851628
Lrrc8a	0.479673	5.89144	0.0353744	0.851628
Spice1	-0.456271	3.82646	0.0354206	0.851628
Lyrm9	0.356851	5.74484	0.0355806	0.851628
F2	-1.23703	-2.03222	0.0356895	0.851628
Fbxl19	-0.335607	5.31898	0.035776	0.851628
Isoc1	0.445837	4.84814	0.0358877	0.851628
Slc22a12	1.26157	-1.23492	0.0359277	0.851628
Aadac	-6.36235	-4.31198	0.0359292	0.851628
Proc	-6.36235	-4.31198	0.0359292	0.851628
Metrnl	0.772636	2.24856	0.0359492	0.851628
Nt5c2	0.35832	6.02318	0.0359535	0.851628
Gm15547	1.86845	-3.70828	0.036011	0.851628
Gm13620	1.16207	-2.31974	0.0360567	0.851628
Mdk	-0.502524	4.49971	0.0360843	0.851628
H1f0	0.336685	7.73153	0.0361357	0.851628
Pla2g4e	1.19699	3.73678	0.0361414	0.851628
Gm36981	2.93827	-3.94482	0.0362612	0.851628
H2-Q1	0.649568	2.13028	0.0362736	0.851628
Tec	-0.705437	1.82443	0.0363153	0.851628
0610009E02Rik	-1.02173	-0.0919413	0.0363792	0.851628
Gm13965	3.90133	-5.51488	0.036425	0.851628
Gm38095	3.90133	-5.51488	0.036425	0.851628
Prph2	3.90133	-5.51488	0.036425	0.851628
Trav3-3	3.90133	-5.51488	0.036425	0.851628
Gm42755	4.3185	-5.36144	0.0364722	0.851628
Gm20716	1.05221	3.72127	0.036548	0.851628
4933403L11Rik	3.92604	-5.51081	0.0365709	0.851628
Gm38060	3.92604	-5.51081	0.0365709	0.851628
Gm44157	3.92604	-5.51081	0.0365709	0.851628
RP24-447D19.4	3.92604	-5.51081	0.0365709	0.851628
Rmi2	-1.01798	-0.675194	0.0365814	0.851628
1700108F19Rik	-2.45573	-4.6987	0.0366071	0.851628
Gm42520	4.25107	-5.37316	0.0366513	0.851628
Egfl8	-0.647441	1.39616	0.0366672	0.851628
Robo1	0.555806	5.08625	0.036751	0.851628
Amer2	-0.353485	5.45808	0.0368007	0.851628
4933417O13Rik	4.18641	-5.47583	0.0368419	0.851628
Gm15731	4.18641	-5.47583	0.0368419	0.851628
Klri2	4.18641	-5.47583	0.0368419	0.851628
Gm42448	-1.32381	-1.50537	0.0368512	0.851628
2310043P16Rik	1.07985	-0.910531	0.0369195	0.851628
Gm5689	4.16058	-5.47993	0.0369327	0.851628
RP23-292K4.5	4.16058	-5.47993	0.0369327	0.851628
Gm26600	4.01525	-5.49949	0.0369701	0.851628
Gm38210	4.01525	-5.49949	0.0369701	0.851628
Gm42808	4.01525	-5.49949	0.0369701	0.851628
Klhl40	0.920592	-0.777742	0.0369734	0.851628
RP23-179K7.3	-0.977086	-0.845664	0.0369859	0.851628
1700066B17Rik	4.06723	-5.49132	0.0369905	0.851628
Foxd4	4.06723	-5.49132	0.0369905	0.851628
Gm13816	4.06723	-5.49132	0.0369905	0.851628
Gm43207	4.06723	-5.49132	0.0369905	0.851628
Gm6337	4.06723	-5.49132	0.0369905	0.851628
Nadk2	0.335716	6.42241	0.0371978	0.851628
Ugt2a3	-6.30852	-4.35101	0.0373976	0.851628
Rnf144b	0.4977	4.30903	0.0374424	0.851628
Ildr1	0.913339	-0.185066	0.0375977	0.851628
Ephb3	0.567111	2.29401	0.0376729	0.851628
Fgf22	0.76442	0.216519	0.037752	0.851628
Noxred1	-0.973202	-0.361621	0.0377724	0.851628
Gm9017	1.40306	-2.82598	0.0377898	0.851628
5830415G21Rik	-1.98241	-4.5207	0.0378034	0.851628
Tdh	-1.77361	-2.97605	0.0378461	0.851628
Alox12b	-1.85769	-2.19318	0.0379475	0.851628
Kdelc1	-0.500978	3.54916	0.0379764	0.851628
Tor2a	-0.584989	3.59094	0.0379827	0.851628
A930007I19Rik	-0.957122	-1.08397	0.0380114	0.851628
Gm9768	0.917816	-0.670928	0.0381313	0.851628
Gm37637	-0.943999	0.205911	0.0381627	0.851628
Kng2	-6.25258	-4.39108	0.0381787	0.851628
Prodh2	-6.25258	-4.39108	0.0381787	0.851628
Spry3	-0.481508	5.46023	0.0383428	0.851628
Vav3	0.411165	4.52884	0.0384111	0.851628
E230016M11Rik	0.679818	1.94264	0.0384353	0.851628
Gm12276	-0.749987	1.01945	0.0384795	0.851628
Gm11948	1.31698	-0.334566	0.038561	0.851628
Rsph14	2.09693	-2.42114	0.0386962	0.851628
Pcbp4	0.341608	6.9157	0.0387362	0.851628
Mageb16	-6.10758	-4.43799	0.0387946	0.851628
Gm16076	4.47164	-5.38744	0.038844	0.851628
Ppp1r13b	0.452336	6.20041	0.0388881	0.851628
Wdr81	-0.637389	4.6537	0.0389038	0.851628
Cyp3a25	-6.19439	-4.43225	0.0389364	0.851628
Adamts2	0.385985	4.89727	0.0389755	0.851628
Gm14238	1.76088	-3.29417	0.0390481	0.851628
Edn1	0.832534	1.47845	0.0391437	0.851628
Gm44584	-2.39349	-4.29712	0.0391921	0.851628
Gm45047	1.52463	-1.65764	0.0392486	0.851628
Plppr5	0.457373	4.96047	0.0393054	0.851628
Gm44556	-1.18398	-0.0949383	0.0393226	0.851628
Aatk	0.322493	8.31611	0.039401	0.851628
Dnajb5	-0.346973	5.90993	0.0394979	0.851628
Il1rl1	2.1066	-2.52893	0.0394993	0.851628
Gm6493	-6.04963	-4.47782	0.0395596	0.851628
2610027K06Rik	2.08961	-4.08839	0.0396616	0.851628
Ccdc153	0.85327	1.80429	0.0397156	0.851628
Cyp2d10	-6.13375	-4.47457	0.0397411	0.851628
Otc	-6.13375	-4.47457	0.0397411	0.851628
Ankrd6	0.611601	4.55791	0.0397817	0.851628
Kcnj16	-1.19656	3.34381	0.0398749	0.851628
Hook1	0.800183	6.38408	0.0399392	0.851628
Sez6l	0.395116	7.38198	0.0399785	0.851628
Gm14300	-3.96999	-5.55866	0.0402044	0.851628
Hist2h2bb	-3.96999	-5.55866	0.0402044	0.851628
Lrp1b	0.37804	5.89867	0.0402137	0.851628
Gm43124	-3.96473	-5.5593	0.0402274	0.851628
Gm27167	-2.7706	-5.26114	0.0402445	0.851628
Nek6	0.465237	4.53708	0.0402498	0.851628
Coro6	0.456795	5.29708	0.0402557	0.851628
Gpd1	-0.328288	7.47756	0.0403044	0.851628
Fam212b	-0.444818	4.06666	0.0403703	0.851628
Gm37781	-5.98925	-4.51877	0.0403723	0.851628
Ush1c	2.4014	-2.95936	0.0404048	0.851628
Peg13	0.340946	8.64039	0.0404445	0.851628
Gimap6	-0.645947	2.13469	0.0405018	0.851628
Gm17207	4.13839	-5.43314	0.040519	0.851628
Cyp4a12a	-6.07045	-4.51812	0.040598	0.851628
Ftcd	-6.07045	-4.51812	0.040598	0.851628
Gm14207	-1.99251	-3.41085	0.0406142	0.851628
Gm15745	4.07712	-5.4431	0.040736	0.851628
Ndufaf4	-1.12059	3.80253	0.0407617	0.851628
Rbm17	-0.327834	5.61929	0.0407621	0.851628
Prodh	0.608027	4.73156	0.0407657	0.851628
Gprasp2	0.496047	4.74568	0.0408356	0.851628
Scn2b	-0.368897	8.29307	0.0408764	0.851628
Fhod3	0.457023	4.62353	0.0409655	0.851628
Gm20460	-5.96332	-4.54985	0.041074	0.851628
Zc3h6	0.609419	5.3456	0.0411568	0.851628
Gm13568	-1.39838	-3.48067	0.0412159	0.851628
Akp-ps1	4.12291	-3.79252	0.0412362	0.851628
Stc2	-0.965028	1.65948	0.0412369	0.851628
Slc23a3	-5.92624	-4.56092	0.0412381	0.851628
Gm11964	-1.63414	-0.432188	0.0412485	0.851628
Nphs1	1.35064	-0.680732	0.0414508	0.851628
Gm43162	-1.01455	-1.50216	0.0415034	0.851628
Cyp2c54	-6.00424	-4.56297	0.0415131	0.851628
Diaph2	-0.832448	2.96465	0.0415478	0.851628
Snn	0.349439	7.22471	0.0416059	0.851628
RP23-457I3.2	-2.70339	-4.41413	0.0418106	0.851628
Fbxo31	0.362547	6.47178	0.0418394	0.851628
Pcdha9	-0.583716	2.40945	0.0418638	0.851628
6430562O15Rik	-0.7436	0.113269	0.0418814	0.851628
Fbln5	0.581893	3.90039	0.0419399	0.851628
Pf4	-0.694538	1.37357	0.0419525	0.851628
Bax	-0.414425	4.99735	0.0420583	0.851628
Klhl41	2.2018	-3.04694	0.0420896	0.851628
Taf13	-0.62986	4.33341	0.0421474	0.851628
Plin2	-0.423501	3.72579	0.0421822	0.851628
Adam17	-0.337502	4.94431	0.0422221	0.851628
Gm37606	-1.20666	-2.1656	0.042234	0.851628
Gm44417	2.57122	-3.77328	0.0422402	0.851628
1500009L16Rik	-0.559136	2.78379	0.042264	0.851628
Pth2	6.11566	-4.36049	0.0424742	0.851628
Prnd	-5.93485	-4.60919	0.0424937	0.851628
Clic1	-0.438513	4.72189	0.0425652	0.851628
Cdkl1	0.494484	4.46666	0.042631	0.851628
Gm37885	0.867385	2.20906	0.0427832	0.851628
Stxbp3	0.356403	5.04517	0.0427908	0.851628
Mks1	0.547727	2.6014	0.0428457	0.851628
Kcnk2	0.501596	4.36694	0.0428865	0.851628
Rif1	-0.339236	6.89971	0.0428977	0.851628
Mrto4-ps2	1.52234	-3.68856	0.0429774	0.851628
Elac1	0.367823	5.78202	0.0430283	0.851628
Gm10475	-2.52979	-3.67219	0.0430502	0.851628
Gm13403	-1.19537	-2.54891	0.0430841	0.851628
Nid1	-0.455225	5.01817	0.0431078	0.851628
Fxyd7	-0.81579	2.94903	0.0431144	0.851628
Jun	-0.333598	5.9051	0.0431433	0.851628
Vmn1r-ps68	-5.7913	-4.64907	0.0431544	0.851628
Fam220a	-0.309413	5.6223	0.0431584	0.851628
D730045B01Rik	-2.22263	-2.74722	0.0431711	0.851628
Slc18a2	2.36031	2.73904	0.0431805	0.851628
Mfap3	-1.2642	3.90278	0.0432683	0.851628
Pilrb2	2.12833	-3.40449	0.0432781	0.851628
Tctex1d4	0.808702	-0.153568	0.0433117	0.851628
Gm38116	-2.59822	-4.94881	0.0433539	0.851628
Gm38263	-2.46932	-3.98478	0.0433574	0.851628
Gm31406	-1.71949	-2.89099	0.0433835	0.851628
Gm27617	-1.86064	-4.55516	0.0434241	0.851628
Tmem18	0.329754	5.8127	0.0434697	0.851628
C1rb	-5.86194	-4.65688	0.0435481	0.851628
Cyp2a12	-5.86194	-4.65688	0.0435481	0.851628
Saa4	-5.86194	-4.65688	0.0435481	0.851628
Tox2	1.42136	3.96598	0.0435755	0.851628
Plxdc1	-0.513704	5.86204	0.043584	0.851628
Enkur	0.796792	0.831515	0.0436169	0.851628
Cfap77	0.901352	-1.09572	0.0437059	0.851628
Arrb1	0.46409	6.2198	0.0437968	0.851628
Rmnd1	-0.382471	5.00937	0.0438319	0.851628
Gm42716	1.65859	-4.04327	0.0438337	0.851628
RP23-213K14.2	-1.8321	-3.76568	0.04386	0.851628
Gm37250	-1.72309	-3.66151	0.0438845	0.851628
Mthfd2l	0.595312	3.6804	0.043932	0.851628
Gsg1l	0.395326	4.52509	0.0439607	0.851628
Gm29541	4.25366	-5.46806	0.0439902	0.851628
Gm22317	-2.36952	-1.68947	0.0440532	0.851628
Gm26862	-2.00635	-2.28583	0.0440844	0.851628
Il17rb	0.867344	1.06922	0.0440845	0.851628
1700018B08Rik	4.24088	-5.47012	0.0441076	0.851628
Gm37663	4.24088	-5.47012	0.0441076	0.851628
Foxh1	2.81558	-4.36238	0.0441332	0.851628
Hsf3	2.34247	-2.66966	0.0441631	0.851628
Pramef12	-5.71879	-4.69523	0.0442208	0.851628
Pdcd1	-1.74772	-3.49796	0.0442246	0.851628
Dmrta1	-0.946191	-1.30566	0.0442349	0.851628
Lhx2	1.49262	0.576166	0.0443031	0.851628
Dancr	0.67812	1.57426	0.0443541	0.851628
Pcp2	-0.425325	7.51218	0.0443706	0.851628
Gm21987	-3.99649	-4.13446	0.0443949	0.851628
Gm8108	1.10573	-0.580492	0.044488	0.851628
Cadm2	0.368092	7.61655	0.0445154	0.851628
Tpo	1.26804	-1.26089	0.0445163	0.851628
Gm38451	1.39402	-2.07617	0.0445908	0.851628
Cyp2c70	-5.78516	-4.70612	0.0446864	0.851628
Ugt2b34	-5.78516	-4.70612	0.0446864	0.851628
Fam131b	-0.906275	6.59105	0.0448102	0.851628
Atp13a4	0.420287	4.92628	0.0448469	0.851628
Snora20	1.67998	-4.18727	0.0449454	0.851628
Gm26942	3.9058	-5.56318	0.0449551	0.851628
Gm44892	3.9058	-5.56318	0.0449551	0.851628
Gm4984	3.87609	-5.56736	0.0451123	0.851628
Gm7732	3.87609	-5.56736	0.0451123	0.851628
Spatc1	3.87609	-5.56736	0.0451123	0.851628
Gngt2	-0.823224	-0.0119022	0.0451535	0.851628
4930405D11Rik	3.67193	-5.59295	0.0451612	0.851628
Glrp1	3.67193	-5.59295	0.0451612	0.851628
Gm44847	3.67193	-5.59295	0.0451612	0.851628
Gm9992	3.67193	-5.59295	0.0451612	0.851628
Ighv2-9	3.67193	-5.59295	0.0451612	0.851628
Gm16284	-1.64964	-3.70496	0.0451706	0.851628
4930550L24Rik	3.83929	-5.57104	0.0451914	0.851628
Ffar3	3.83929	-5.57104	0.0451914	0.851628
Gm10754	3.83929	-5.57104	0.0451914	0.851628
Gm27960	3.83929	-5.57104	0.0451914	0.851628
Gm38359	3.83929	-5.57104	0.0451914	0.851628
Rpl19-ps4	3.83929	-5.57104	0.0451914	0.851628
Gm24373	3.68532	-5.59087	0.0451963	0.851628
Gm42640	3.68532	-5.59087	0.0451963	0.851628
Gm43834	3.68532	-5.59087	0.0451963	0.851628
Fam214a	0.653041	6.33101	0.0452299	0.851628
Rcan2	0.520777	7.7974	0.0452352	0.851628
1700031F10Rik	3.79531	-5.5773	0.0453264	0.851628
Gm10807	3.79531	-5.5773	0.0453264	0.851628
Gm28856	3.79531	-5.5773	0.0453264	0.851628
Gm42785	3.79531	-5.5773	0.0453264	0.851628
Gm6366	3.79531	-5.5773	0.0453264	0.851628
Gm8151	3.79531	-5.5773	0.0453264	0.851628
Mid2	0.348022	5.57203	0.0453584	0.851628
Gm21451	-5.64243	-4.74292	0.0453727	0.851628
Zfp493	-0.719065	1.81633	0.0454069	0.851628
4930404A12Rik	-1.92147	-3.87055	0.0454363	0.851628
Gm3828	2.01617	-4.31863	0.045474	0.851628
Auts2	0.450454	6.00139	0.0454774	0.851628
Insig1	0.346079	7.20651	0.0455076	0.851628
Spsb1	0.347966	5.05443	0.0457	0.851628
Inadl	0.448958	7.56556	0.045717	0.851628
Ifna2	4.0078	-5.49904	0.0457423	0.851628
Pagr1b	1.6925	0.0278114	0.0457817	0.851628
Hist1h4i	-0.783571	0.728536	0.0459949	0.851628
Gm44946	3.94026	-5.50923	0.0461776	0.851628
Pink1	0.31665	8.76329	0.0462334	0.851628
8430419K02Rik	1.14391	0.736667	0.0462353	0.851628
RP24-90N20.1	-0.713654	0.0766888	0.0463036	0.851628
Gm20406	3.87897	-5.51691	0.0464084	0.851628
Gm5396	3.87897	-5.51691	0.0464084	0.851628
Gm7579	3.87897	-5.51691	0.0464084	0.851628
Clip4	0.350327	5.6366	0.0464613	0.851628
Lrrc71	0.920817	0.42302	0.0464686	0.851628
Cdkn1a	0.854291	4.91867	0.0466133	0.851628
Tomm20	0.30725	8.27146	0.0466911	0.851628
Gm24265	-3.08813	-2.53849	0.0467812	0.851628
Gm26684	0.947861	-1.32187	0.0469116	0.851628
Fgfr3	0.337313	5.90683	0.0469499	0.851628
Tas2r141-ps4	2.31159	-3.21696	0.0469541	0.851628
Pah	-2.90722	-2.71594	0.0469603	0.851628
Zcchc8	-0.372633	5.11147	0.0470129	0.851628
Gm12630	1.62613	-2.58862	0.0471005	0.851628
Bach2	0.957131	2.8781	0.0471741	0.851628
Vstm2l	0.60539	5.28956	0.0471771	0.851628
Foxo6	0.798929	1.11475	0.0472315	0.851628
Clec4g	-5.61812	-4.8097	0.0472665	0.851628
Lrrc30	-5.61812	-4.8097	0.0472665	0.851628
Gm12021	5.73618	-4.57698	0.0472779	0.851628
Tgfbr3	0.509265	5.18132	0.0473293	0.851628
Prss34	2.75048	-3.47291	0.0473862	0.851628
RP23-14P17.5	1.76872	-2.81589	0.0474594	0.851628
Acsl3	0.365901	7.6779	0.0474743	0.851628
Tyro3	-0.355237	7.31514	0.0474851	0.851628
Fcrl1	-0.995211	-1.51444	0.0475144	0.851628
4930447F24Rik	-1.3677	1.76893	0.0476488	0.851628
Zranb2	0.401849	7.1475	0.047716	0.851628
Aldh6a1	0.36958	6.72322	0.047748	0.851628
Gm5735	-1.73114	-3.97005	0.0477534	0.851628
Usp11	0.336412	6.37886	0.047876	0.851628
Ly9	-0.949953	-1.39031	0.047938	0.851628
Rapgef4os2	2.15494	-4.24548	0.047943	0.851628
Gm10764	-5.47642	-4.84326	0.0479856	0.851628
Olfr1556-ps1	-5.47642	-4.84326	0.0479856	0.851628
Slc24a2	0.347744	9.2237	0.0481156	0.851628
Mon1a	-0.386374	4.42864	0.0482531	0.851628
Gm44965	5.6763	-4.61512	0.0482651	0.851628
Lrrc36	0.797596	-0.00547903	0.0482974	0.851628
Dach2	-0.739832	0.972652	0.0484351	0.851628
Fryl	0.36238	6.13711	0.0484354	0.851628
Gm14221	2.56591	-4.81343	0.0484711	0.851628
Adck2	-0.521769	3.76504	0.0485112	0.851628
Gm25279	2.52078	-4.85019	0.0486232	0.851628
Gm12097	-1.13927	-1.69828	0.0486472	0.851628
E130012A19Rik	0.592346	2.68542	0.0488066	0.851628
Arglu1	0.486149	7.42654	0.0488454	0.851628
Scml4	1.1388	-0.316248	0.0488599	0.851628
Tmem64	-0.325168	6.25477	0.0489158	0.851628
Tcp11	1.19752	-1.67949	0.0490512	0.851628
Nrgn	1.23775	4.42447	0.0490587	0.851628
Gm42907	-2.07383	-3.88942	0.0490744	0.851628
Pacs1	0.322803	5.37267	0.0492618	0.851628
Pou1f1	-5.42189	-4.88788	0.0492917	0.851628
Greb1	0.781338	1.25228	0.0493894	0.851628
Gm4491	0.960746	-0.971859	0.0494011	0.851628
Rpl10a-ps2	2.7289	-5.16153	0.0494632	0.851628
Ces4a	-5.38566	-4.89615	0.0494809	0.851628
Fam170b	-5.38566	-4.89615	0.0494809	0.851628
Gm14041	-5.38566	-4.89615	0.0494809	0.851628
Pax5	1.49419	0.810283	0.0495217	0.851628
Pycr1	-0.894931	1.0683	0.0495302	0.851628
Rpl27a-ps2	2.71562	-4.70458	0.0495355	0.851628
Cfp	-0.592652	3.81535	0.049537	0.851628
Gm37165	-1.23595	-2.78995	0.0496143	0.851628
Dzip1l	0.495512	3.9658	0.0496959	0.851628
Fbxo21	0.338492	7.1844	0.0497119	0.851628
Gm42583	-0.884647	1.99663	0.049755	0.851628
Rassf5	0.485832	4.5824	0.0498131	0.851628
Strn3	-0.572213	7.2222	0.0498845	0.851628
Atg9a	0.374921	6.75425	0.0498901	0.851628
Tle4	0.607556	5.05239	0.0499031	0.851628
Akr1c14	-0.751728	0.896138	0.0499611	0.851628
Tbc1d30	0.332034	6.09371	0.0499719	0.851628
Gm21985	-2.02779	1.24356	0.0499837	0.851628
Abca5	0.311989	6.88357	0.0501742	0.851628
Foxa3	-5.42916	-4.9209	0.0503697	0.851628
Itih1	-5.42916	-4.9209	0.0503697	0.851628
Keg1	-5.42916	-4.9209	0.0503697	0.851628
Mbl1	-5.42916	-4.9209	0.0503697	0.851628
Atp8b5	-1.06365	-0.854411	0.0504216	0.851628
Ctrb1	5.54853	-4.6948	0.0504457	0.851628
Gm20443	5.54853	-4.6948	0.0504457	0.851628
Parp12	0.610474	4.62622	0.0504703	0.851628
Unc13d	-0.549514	2.66943	0.0507354	0.851628
Apoh	-1.52021	-1.01571	0.0507637	0.851628
Gc	-4.08761	-0.846798	0.0507661	0.851628
Atp6v1c2	5.59045	-4.70474	0.0508939	0.851628
Pgc	5.59045	-4.70474	0.0508939	0.851628
Gm14798	-5.32484	-4.94321	0.0509373	0.851628
Gm43666	-5.32484	-4.94321	0.0509373	0.851628
Meioc	-5.32484	-4.94321	0.0509373	0.851628
Dcaf17	-0.873853	3.29005	0.050943	0.851628
Lhcgr	-0.851457	-1.31441	0.0510949	0.851628
Ces1f	-5.28881	-4.95105	0.0511324	0.851628
Elovl3	-5.28881	-4.95105	0.0511324	0.851628
Gm10115	-5.28881	-4.95105	0.0511324	0.851628
Gstt4	-5.28881	-4.95105	0.0511324	0.851628
Krt6a	-5.28881	-4.95105	0.0511324	0.851628
Gm38157	-1.09986	-1.09754	0.0511993	0.851628
Ddx60	1.18524	0.274985	0.0512235	0.851628
Tmem253	-1.14964	-0.599569	0.0514363	0.851628
Cacna1f	1.93344	-3.64207	0.0515018	0.851628
Myh1	3.37136	-2.84304	0.0515969	0.851628
Gm12481	-0.481467	4.9397	0.0516225	0.851628
Tdgf1-ps2	3.98189	-5.55529	0.0517251	0.851628
Gm3005	1.63583	-0.971078	0.0517795	0.851628
Hist1h2ac	-1.03231	-1.69052	0.0519987	0.851628
Tma16	0.514031	3.68297	0.0519988	0.851628
Gimap3	-0.715215	-0.0928882	0.052019	0.851628
Cyp3a11	-4.84324	-0.569723	0.0520864	0.851628
Npcd	1.29692	0.858801	0.0521784	0.851628
5330425B07Rik	-5.32451	-4.97973	0.0521804	0.851628
Gm16755	-5.32451	-4.97973	0.0521804	0.851628
Gm26700	-5.32451	-4.97973	0.0521804	0.851628
Kcnip3	-0.307754	6.43389	0.0521809	0.851628
E330013P04Rik	5.51829	-4.74887	0.052181	0.851628
Proser3	-0.727189	1.20567	0.0522152	0.851628
1700040L08Rik	-3.68145	-5.64732	0.0522295	0.851628
4921514A10Rik	-3.68145	-5.64732	0.0522295	0.851628
4930556I23Rik	-3.68145	-5.64732	0.0522295	0.851628
Acsm1	-3.68145	-5.64732	0.0522295	0.851628
Agxt2	-3.68145	-5.64732	0.0522295	0.851628
Apcs	-3.68145	-5.64732	0.0522295	0.851628
BC025446	-3.68145	-5.64732	0.0522295	0.851628
Ces2a	-3.68145	-5.64732	0.0522295	0.851628
Gm10623	-3.68145	-5.64732	0.0522295	0.851628
Gm11630	-3.68145	-5.64732	0.0522295	0.851628
Gm12031	-3.68145	-5.64732	0.0522295	0.851628
Gm12093	-3.68145	-5.64732	0.0522295	0.851628
Gm13391	-3.68145	-5.64732	0.0522295	0.851628
Gm13415	-3.68145	-5.64732	0.0522295	0.851628
Gm13777	-3.68145	-5.64732	0.0522295	0.851628
Gm14461	-3.68145	-5.64732	0.0522295	0.851628
Gm15644	-3.68145	-5.64732	0.0522295	0.851628
Gm22171	-3.68145	-5.64732	0.0522295	0.851628
Gm23069	-3.68145	-5.64732	0.0522295	0.851628
Gm24789	-3.68145	-5.64732	0.0522295	0.851628
Gm25514	-3.68145	-5.64732	0.0522295	0.851628
Gm26852	-3.68145	-5.64732	0.0522295	0.851628
Gm26918	-3.68145	-5.64732	0.0522295	0.851628
Gm38158	-3.68145	-5.64732	0.0522295	0.851628
Gm38327	-3.68145	-5.64732	0.0522295	0.851628
Gm43259	-3.68145	-5.64732	0.0522295	0.851628
Gm4473	-3.68145	-5.64732	0.0522295	0.851628
Gm6586	-3.68145	-5.64732	0.0522295	0.851628
Gm6695	-3.68145	-5.64732	0.0522295	0.851628
Gm8214	-3.68145	-5.64732	0.0522295	0.851628
Gm9439	-3.68145	-5.64732	0.0522295	0.851628
Mepe	-3.68145	-5.64732	0.0522295	0.851628
Timd2	-3.68145	-5.64732	0.0522295	0.851628
Trav9-1	-3.68145	-5.64732	0.0522295	0.851628
Trbv20	-3.68145	-5.64732	0.0522295	0.851628
P2rx4	-0.544038	3.97774	0.0522925	0.851628
Ccdc107	-0.431181	4.41631	0.0523013	0.851628
Foxp4	0.475336	5.51414	0.0523106	0.851628
Il17c	3.2315	-3.27285	0.0523411	0.851628
Spata2l	-0.565836	3.62567	0.052398	0.851628
3110082J24Rik	-0.637622	1.21113	0.0524112	0.851628
Rgs8	-0.532334	10.0464	0.052524	0.851628
Gm44041	-1.10373	-2.30906	0.0526528	0.851628
Osbpl3	0.607528	4.40988	0.0526875	0.851628
Wt1	4.32381	-3.20266	0.0526904	0.851628
Midn	-0.325105	5.13385	0.0527413	0.851628
Cpsf4	0.574795	4.23967	0.0527605	0.851628
Cyp2c65	-5.22079	-5.00072	0.0527687	0.851628
Tex33	-5.22079	-5.00072	0.0527687	0.851628
Grid1	0.353561	5.14301	0.0527809	0.851628
Gm22068	-2.24162	-2.49307	0.0527985	0.851628
Fbxo7	0.329277	4.92777	0.0528597	0.851628
Ccdc175	5.40835	-4.7795	0.0529616	0.851628
Gm43786	5.40835	-4.7795	0.0529616	0.851628
Vmn2r5	5.40835	-4.7795	0.0529616	0.851628
1700054A03Rik	-5.18498	-5.00809	0.0529708	0.851628
Gm38096	-5.18498	-5.00809	0.0529708	0.851628
Gm43485	-5.18498	-5.00809	0.0529708	0.851628
Sparc	0.398136	10.0493	0.0530304	0.851628
Gm43201	-1.58877	-2.1103	0.0530414	0.851628
Gm21844	-3.66393	-5.64915	0.0530839	0.851628
Gm14443	0.823005	2.52135	0.0530916	0.851628
Mt1	0.565123	7.71701	0.0531722	0.851628
4933430I17Rik	0.888583	-1.25369	0.0532273	0.851628
Gpam	0.340103	5.94995	0.0532467	0.851628
Tmem265	1.65545	-1.53186	0.0532662	0.851628
Zfp36l2	0.352047	4.91389	0.053317	0.851628
Gm12424	2.76069	-4.7389	0.0533224	0.851628
Car7	-0.527427	5.34744	0.0533324	0.851628
Gm6808	-3.65795	-5.6498	0.0533809	0.851628
Lrp8os2	2.67431	-1.65937	0.0534713	0.851628
Slc5a1	-0.603351	3.55734	0.0535211	0.851628
Il12rb1	1.0189	0.864336	0.0535552	0.851628
Gm6645	5.44232	-4.79447	0.0535738	0.851628
Gm17597	1.11414	0.980207	0.0536134	0.851628
Gm42547	-0.465264	3.23003	0.0538099	0.851628
Chic1	0.324914	5.78645	0.053827	0.851628
Gm22615	3.77471	-5.57889	0.0538475	0.851628
Igkv6-29	3.77471	-5.57889	0.0538475	0.851628
Trim69	3.77471	-5.57889	0.0538475	0.851628
1700001G11Rik	-0.951616	-1.32394	0.0538683	0.851628
4930528D03Rik	-3.64633	-5.65097	0.053951	0.851628
Gm2287	-3.64633	-5.65097	0.053951	0.851628
Gm23296	-3.64633	-5.65097	0.053951	0.851628
Gm37387	-3.64633	-5.65097	0.053951	0.851628
Gm37609	-3.64633	-5.65097	0.053951	0.851628
Gm38271	-3.64633	-5.65097	0.053951	0.851628
Gm9451	-3.64633	-5.65097	0.053951	0.851628
Ighv1-78	-3.64633	-5.65097	0.053951	0.851628
Mrgprb11-ps	-3.64633	-5.65097	0.053951	0.851628
Gm11469	-0.99497	-2.05836	0.0540695	0.851628
Cfap73	0.999443	-1.94058	0.0540821	0.851628
Adh6-ps1	-5.21166	-5.04093	0.0542129	0.851628
Gm2479	-5.21166	-5.04093	0.0542129	0.851628
Slc36a1os	-5.21166	-5.04093	0.0542129	0.851628
Ugt2b38	-5.21166	-5.04093	0.0542129	0.851628
Vegfc	-0.646452	1.99276	0.054272	0.851628
Serpina1b	-4.66127	-1.33286	0.0542973	0.851628
Trpc5os	5.3328	-4.82395	0.0543746	0.851628
Gm24969	3.7144	-5.58721	0.0544096	0.851628
Trim63	1.32332	-2.53708	0.0544405	0.851628
Mannr	2.69143	-4.39947	0.0544575	0.851628
Gm33142	3.6925	-5.58879	0.054497	0.851628
Gm22747	-3.6343	-5.65227	0.0545553	0.851628
Hsd3b2	-3.6343	-5.65227	0.0545553	0.851628
Taf12	-0.394022	4.0026	0.0545818	0.851628
B930041F14Rik	0.385084	6.26634	0.0545963	0.851628
Anxa8	0.837375	-0.342115	0.0546128	0.851628
Clstn2	0.30024	6.08257	0.0546145	0.851628
Gm43813	-1.05705	-1.03615	0.0546412	0.851628
Gm5251	2.72126	-4.38919	0.0547048	0.851628
Egln3	0.586907	3.33359	0.0547455	0.851628
Crocc2	0.773743	0.984611	0.0547493	0.851628
3632451O06Rik	-0.28744	6.90266	0.0547498	0.851628
Gnb4	-0.384705	5.40134	0.0548077	0.851628
RP24-235D23.7	-5.10865	-5.06057	0.0548258	0.851628
Trappc3l	-5.10865	-5.06057	0.0548258	0.851628
Gm12752	-3.62866	-5.6528	0.0548307	0.851628
Gm44897	-3.62866	-5.6528	0.0548307	0.851628
Hist1h4a	-1.46707	-3.03117	0.0549083	0.851628
Arrdc2	0.819572	4.20606	0.0549894	0.851628
1700104B16Rik	-5.0731	-5.06747	0.0550363	0.851628
RP23-39D21.3	-5.0731	-5.06747	0.0550363	0.851628
1700012C08Rik	2.85992	-4.58471	0.0550777	0.851628
Gm26560	5.36214	-4.84162	0.0550881	0.851628
Gm26834	5.36214	-4.84162	0.0550881	0.851628
Gm22685	-3.62262	-5.65345	0.0551365	0.851628
Thsd7b	1.17451	2.13011	0.0551827	0.851628
Gm17315	1.09817	-1.27994	0.055227	0.851628
Pnck	0.446961	5.43276	0.0552684	0.851628
Txnl4a	-0.420029	4.2586	0.0553069	0.851628
Gm37733	-1.33446	-2.90349	0.0553072	0.851628
Gm37893	-0.692775	1.88491	0.0553562	0.851628
Gm26552	-3.61657	-5.6541	0.0554439	0.851628
Gm15539	-0.920974	-2.06306	0.055517	0.851628
Dsg2	0.816153	1.26259	0.0555335	0.851628
Ntf3	-0.491982	2.45188	0.0555939	0.851628
Whamm	0.463778	4.68551	0.055624	0.851628
Lrrc73	-0.511581	3.56156	0.0556309	0.851628
Kcnip4	0.358198	6.8168	0.0556532	0.851628
Gm9750	0.990917	-1.16826	0.0556608	0.851628
1700001J11Rik	-3.61091	-5.65462	0.0557231	0.851628
1700024J04Rik	-3.61091	-5.65462	0.0557231	0.851628
1700025H01Rik	-3.61091	-5.65462	0.0557231	0.851628
2200002J24Rik	-3.61091	-5.65462	0.0557231	0.851628
4930516B21Rik	-3.61091	-5.65462	0.0557231	0.851628
4930597L12Rik	-3.61091	-5.65462	0.0557231	0.851628
4931403E22Rik	-3.61091	-5.65462	0.0557231	0.851628
A630076J17Rik	-3.61091	-5.65462	0.0557231	0.851628
Clca2	-3.61091	-5.65462	0.0557231	0.851628
Fbxw24	-3.61091	-5.65462	0.0557231	0.851628
Fgf2os	-3.61091	-5.65462	0.0557231	0.851628
Gm10287	-3.61091	-5.65462	0.0557231	0.851628
Gm10787	-3.61091	-5.65462	0.0557231	0.851628
Gm11842	-3.61091	-5.65462	0.0557231	0.851628
Gm12163	-3.61091	-5.65462	0.0557231	0.851628
Gm14464	-3.61091	-5.65462	0.0557231	0.851628
Gm14546	-3.61091	-5.65462	0.0557231	0.851628
Gm15229	-3.61091	-5.65462	0.0557231	0.851628
Gm15354	-3.61091	-5.65462	0.0557231	0.851628
Gm16259	-3.61091	-5.65462	0.0557231	0.851628
Gm17226	-3.61091	-5.65462	0.0557231	0.851628
Gm18956	-3.61091	-5.65462	0.0557231	0.851628
Gm20472	-3.61091	-5.65462	0.0557231	0.851628
Gm20491	-3.61091	-5.65462	0.0557231	0.851628
Gm22313	-3.61091	-5.65462	0.0557231	0.851628
Gm23465	-3.61091	-5.65462	0.0557231	0.851628
Gm26249	-3.61091	-5.65462	0.0557231	0.851628
Gm26393	-3.61091	-5.65462	0.0557231	0.851628
Gm26789	-3.61091	-5.65462	0.0557231	0.851628
Gm26953	-3.61091	-5.65462	0.0557231	0.851628
Gm26992	-3.61091	-5.65462	0.0557231	0.851628
Gm28077	-3.61091	-5.65462	0.0557231	0.851628
Gm28321	-3.61091	-5.65462	0.0557231	0.851628
Gm29585	-3.61091	-5.65462	0.0557231	0.851628
Gm3654	-3.61091	-5.65462	0.0557231	0.851628
Gm36935	-3.61091	-5.65462	0.0557231	0.851628
Gm37214	-3.61091	-5.65462	0.0557231	0.851628
Gm38207	-3.61091	-5.65462	0.0557231	0.851628
Gm38381	-3.61091	-5.65462	0.0557231	0.851628
Gm42682	-3.61091	-5.65462	0.0557231	0.851628
Gm44684	-3.61091	-5.65462	0.0557231	0.851628
Gm45001	-3.61091	-5.65462	0.0557231	0.851628
Gm45095	-3.61091	-5.65462	0.0557231	0.851628
Gm6117	-3.61091	-5.65462	0.0557231	0.851628
Gm7582	-3.61091	-5.65462	0.0557231	0.851628
Gm8550	-3.61091	-5.65462	0.0557231	0.851628
Gm9064	-3.61091	-5.65462	0.0557231	0.851628
Hoxb1	-3.61091	-5.65462	0.0557231	0.851628
Hoxd9	-3.61091	-5.65462	0.0557231	0.851628
Ighv1-5	-3.61091	-5.65462	0.0557231	0.851628
Igkv8-16	-3.61091	-5.65462	0.0557231	0.851628
Nppa	-3.61091	-5.65462	0.0557231	0.851628
Npw	-3.61091	-5.65462	0.0557231	0.851628
Olfr1500	-3.61091	-5.65462	0.0557231	0.851628
Pabpc6	-3.61091	-5.65462	0.0557231	0.851628
Raet1e	-3.61091	-5.65462	0.0557231	0.851628
RP23-217F11.3	-3.61091	-5.65462	0.0557231	0.851628
RP23-305G5.1	-3.61091	-5.65462	0.0557231	0.851628
RP24-407N9.2	-3.61091	-5.65462	0.0557231	0.851628
Sprr2a2	-3.61091	-5.65462	0.0557231	0.851628
Trav14d-1	-3.61091	-5.65462	0.0557231	0.851628
Trbv26	-3.61091	-5.65462	0.0557231	0.851628
Vgll2	-3.61091	-5.65462	0.0557231	0.851628
Vmn1r223	-3.61091	-5.65462	0.0557231	0.851628
Vmn2r-ps20	-3.61091	-5.65462	0.0557231	0.851628
Vsig4	-3.61091	-5.65462	0.0557231	0.851628
Xlr5a	-3.61091	-5.65462	0.0557231	0.851628
Zscan5b	-3.61091	-5.65462	0.0557231	0.851628
Ccnb2	-0.738119	0.367883	0.0557323	0.851628
Gm7781	-2.26354	-5.05853	0.055895	0.851628
Gm42980	5.25308	-4.86991	0.0559114	0.851628
Gm7909	-1.59984	-4.00067	0.0559403	0.851628
Ncor2	0.361954	6.96297	0.05596	0.851628
Gm43610	-3.60484	-5.65527	0.0560334	0.851628
Aim1l	1.22214	-2.68452	0.0560698	0.851628
Riiad1	0.7651	-0.0128473	0.0561307	0.851628
Plppr4	-0.49161	6.3859	0.0562038	0.851628
Itga2	1.20403	-1.327	0.056213	0.851628
Cdca8	-0.930564	-0.37558	0.0562764	0.851628
Gm37755	1.13914	-0.360869	0.0562927	0.851628
Npffr1	1.39105	-0.609333	0.0563202	0.851628
Il18r1	-1.66545	-3.12947	0.0563288	0.851628
Gm15604	-3.59877	-5.65592	0.0563452	0.851628
Gm20629	-3.59877	-5.65592	0.0563452	0.851628
Gm42699	-3.59877	-5.65592	0.0563452	0.851628
RP24-229E19.1	-3.59877	-5.65592	0.0563452	0.851628
Gm37069	0.858281	1.01385	0.0564087	0.851628
Gm16073	-5.08923	-5.10472	0.0565192	0.851628
Gm18716	-5.08923	-5.10472	0.0565192	0.851628
Gm28164	-5.08923	-5.10472	0.0565192	0.851628
Ugt3a2	-5.08923	-5.10472	0.0565192	0.851628
Mrps25	-0.431884	4.92336	0.0565934	0.851628
Gm12953	1.33478	-3.13267	0.0566246	0.851628
Tstd1	-0.87938	-1.00788	0.0566893	0.851628
Gm3893	5.27724	-4.89045	0.0567433	0.851628
Lbr	0.388648	5.01467	0.0567879	0.851628
0610031O16Rik	-3.58659	-5.65722	0.0569737	0.851628
1700019A23Rik	-3.58659	-5.65722	0.0569737	0.851628
5033403H07Rik	-3.58659	-5.65722	0.0569737	0.851628
Dlx1as	-3.58659	-5.65722	0.0569737	0.851628
Gm10490	-3.58659	-5.65722	0.0569737	0.851628
Gm12760	-3.58659	-5.65722	0.0569737	0.851628
Gm13999	-3.58659	-5.65722	0.0569737	0.851628
Gm14013	-3.58659	-5.65722	0.0569737	0.851628
Gm15316	-3.58659	-5.65722	0.0569737	0.851628
Gm17231	-3.58659	-5.65722	0.0569737	0.851628
Gm24674	-3.58659	-5.65722	0.0569737	0.851628
Gm26441	-3.58659	-5.65722	0.0569737	0.851628
Gm27222	-3.58659	-5.65722	0.0569737	0.851628
Gm29088	-3.58659	-5.65722	0.0569737	0.851628
Gm43253	-3.58659	-5.65722	0.0569737	0.851628
Gm44786	-3.58659	-5.65722	0.0569737	0.851628
Gm6630	-3.58659	-5.65722	0.0569737	0.851628
Igkv3-9	-3.58659	-5.65722	0.0569737	0.851628
Igkv4-78	-3.58659	-5.65722	0.0569737	0.851628
Itih5l-ps	-3.58659	-5.65722	0.0569737	0.851628
Nr5a1	-3.58659	-5.65722	0.0569737	0.851628
Olfr1336	-3.58659	-5.65722	0.0569737	0.851628
Olfr520	-3.58659	-5.65722	0.0569737	0.851628
Prss47	-3.58659	-5.65722	0.0569737	0.851628
Psg19	-3.58659	-5.65722	0.0569737	0.851628
RP23-93F3.4	-3.58659	-5.65722	0.0569737	0.851628
S100z	-3.58659	-5.65722	0.0569737	0.851628
Traj33	-3.58659	-5.65722	0.0569737	0.851628
Car11	-0.287065	5.78522	0.0569822	0.851628
Zfp790	-0.348696	4.45136	0.0570834	0.851628
Gm15235	-2.58421	-5.32782	0.0570985	0.851628
Serpinb1b	-0.812316	3.66376	0.0571135	0.851628
F730016J06Rik	-4.98705	-5.12296	0.0571621	0.851628
Gm13425	-4.98705	-5.12296	0.0571621	0.851628
Gm16263	-4.98705	-5.12296	0.0571621	0.851628
Dzank1	0.424402	8.14302	0.0571975	0.851628
Gm29460	1.92843	-4.57694	0.0572453	0.851628
Cnpy4	-0.431385	3.75417	0.0573017	0.851628
Gm7893	-4.95181	-5.12938	0.0573827	0.851628
Ppil6	0.60756	1.54965	0.0574433	0.851628
Samd5	0.791691	1.86885	0.0574798	0.851628
Adamts4	-0.38953	5.94581	0.057486	0.851628
[truncated: 30,390 more rows]

## Sheet: Blood
	logFC	logCPM	PValue	FDR
Ube2v1	2.57694	5.71467	1.39491e-14	4.51796e-10
Bpifa1	15.5331	4.77889	1.66615e-13	2.69824e-09
Tmem164	3.27805	3.58925	4.13327e-13	4.46242e-09
Tnnc2	10.9748	0.236713	8.31435e-13	6.73234e-09
Mmrn1	-3.24817	5.00807	7.30193e-12	4.73004e-08
Camp	7.69055	7.56726	1.54331e-11	8.33102e-08
Scgb3a1	14.6336	3.87949	4.17635e-10	1.75245e-06
Mpo	10.1809	4.53755	4.3285e-10	1.75245e-06
Bace2	10.3948	-0.339265	8.36137e-10	3.00907e-06
Mecp2	-2.49603	3.84956	1.25548e-09	4.06637e-06
Fam159b	-10.3316	-0.381456	1.38735e-09	4.085e-06
Prg2	7.26169	5.51027	2.47836e-09	6.24018e-06
Arg1	9.95703	-0.765331	2.50463e-09	6.24018e-06
Cxx1c	-2.66374	4.3078	6.73444e-09	1.53979e-05
Plac9b	10.895	0.165939	7.13108e-09	1.53979e-05
Ltf	7.00728	6.64457	9.14742e-09	1.75572e-05
Plac9a	10.8761	0.147534	9.48158e-09	1.75572e-05
Scgb1a1	8.25379	4.36894	9.75729e-09	1.75572e-05
Krt8	8.14127	0.666319	1.04662e-08	1.78415e-05
Ear1	4.27346	3.2091	1.66819e-08	2.57427e-05
4930438A08Rik	12.3369	1.59099	1.66908e-08	2.57427e-05
Cyp2f2	11.6863	0.934455	2.19337e-08	3.22914e-05
Ngp	7.09773	8.69233	2.44055e-08	3.43683e-05
Msln	9.33977	2.24291	4.92362e-08	6.63113e-05
Apol11b	-2.38701	7.14394	5.11835e-08	6.63113e-05
Gm8113	4.48524	2.30803	6.0264e-08	7.50728e-05
Isg15	-2.26919	8.62531	7.03617e-08	8.44053e-05
Hspd1-ps4	-2.65097	3.67326	7.84016e-08	9.0691e-05
Gm28177	-9.90004	-0.798263	8.56942e-08	9.57086e-05
Gm9951	-9.48463	-1.19505	1.74e-07	0.000187856
Igha	-3.15577	5.12307	2.05706e-07	0.000214923
Plet1	11.3946	0.638513	2.14698e-07	0.000217308
Gstm2	7.55924	-0.444381	2.38707e-07	0.000234287
Wfdc21	3.41876	4.88014	2.61379e-07	0.000241995
Fcnb	13.5601	2.81017	2.67815e-07	0.000241995
4933440M02Rik	10.5375	-0.214528	2.68975e-07	0.000241995
Accsl	-9.6883	-1.00326	3.38826e-07	0.000296601
Cidec	9.72112	-1.01481	3.97709e-07	0.000338984
Plin5	9.33463	-1.38535	7.64423e-07	0.000634844
Gvin1	7.36806	3.94101	8.43901e-07	0.000683328
Itgb3	-3.15389	6.8238	1.26584e-06	0.000999983
Cox8b	9.45006	-1.27916	1.4302e-06	0.00110292
Cald1	-2.04448	5.59151	1.55514e-06	0.00117138
Slc14a2	-9.28642	-1.38609	1.68316e-06	0.001239
Ulk4	9.24555	-1.47731	1.9034e-06	0.00136998
Gm15050	-2.46215	2.55947	1.98748e-06	0.00139941
Gm26773	9.75049	-0.995092	2.21818e-06	0.00152861
Gm16580	-1.84534	7.54707	2.3155e-06	0.00156243
Tspan2os	-9.15082	-1.51297	2.63943e-06	0.00174136
Ptgs1	-1.99225	4.85861	2.6882e-06	0.00174136
Mrvi1	-2.29966	4.40809	2.96881e-06	0.00187541
Fxyd3	8.71941	-0.0930233	3.01095e-06	0.00187541
Armc2	-9.07377	-1.58522	3.10345e-06	0.00188451
Mllt3	-1.45903	5.0932	3.14191e-06	0.00188451
2310026L22Rik	-8.94149	-1.70851	3.46374e-06	0.00203976
Exosc6	9.08838	1.49151	3.7187e-06	0.0021508
Scgb3a2	14.2491	3.49477	4.04272e-06	0.00225931
Ly6g6f	-2.39052	3.88799	4.04582e-06	0.00225931
2810417H13Rik	3.3512	3.58401	4.39723e-06	0.00241393
Gas1	4.04223	0.390076	4.89047e-06	0.00263996
Sftpc	11.8003	1.06183	5.25218e-06	0.00278873
Gm26569	-8.81957	-1.82073	5.81934e-06	0.00304004
Snx31	-8.7989	-1.84096	6.01551e-06	0.00309264
Irf7	-2.00137	7.01927	7.12829e-06	0.00356687
Ccr1	1.49988	4.86987	7.15819e-06	0.00356687
Lcn2	4.45733	7.18821	8.15685e-06	0.00400291
Gsta3	8.97877	0.649025	8.40457e-06	0.00406292
Fam131a	-2.42421	2.29794	8.60419e-06	0.00409825
Rhoj	-2.1918	4.62565	8.90676e-06	0.00418089
Cd33	1.57931	4.50596	9.67693e-06	0.00447305
Snx22	2.06651	3.3204	9.80538e-06	0.00447305
Hsd17b14	-3.09191	2.57568	1.03382e-05	0.00461213
Nipal3	-1.51178	6.04436	1.03951e-05	0.00461213
Gm31925	-8.64896	-1.97732	1.23475e-05	0.0052731
Ms4a3	13.0534	2.30562	1.23538e-05	0.0052731
Ifit1	-1.8618	4.90614	1.24047e-05	0.0052731
Prg3	12.2558	1.51276	1.2536e-05	0.0052731
Igfbp6	4.9084	2.63161	1.3115e-05	0.00544592
Mgp	3.30568	2.67378	1.43756e-05	0.00588954
C430002N11Rik	-8.54556	-2.07303	1.4547e-05	0.00588954
Serpine1	9.25658	-1.48722	1.57557e-05	0.00630013
Rab27b	-2.14188	4.03066	1.60187e-05	0.00632719
S100a8	2.90629	10.1078	1.78563e-05	0.00696806
Itgb2l	13.1103	2.36228	1.8263e-05	0.0070419
Ell2	-1.39348	6.14413	2.04733e-05	0.0078013
Igll1	11.9897	1.24899	2.12344e-05	0.00799721
Pgm2l1	-1.60123	4.99422	2.18448e-05	0.00813256
Muc5b	12.3782	1.62282	2.25449e-05	0.0082978
Mylk	-2.31393	5.86105	2.35892e-05	0.00858063
Lgals3bp	-1.68116	4.90996	2.38432e-05	0.00858063
Gm5741	-8.5175	-2.09656	2.52739e-05	0.00899558
Yap1	-2.71569	2.51018	2.56532e-05	0.00903132
B430218F22Rik	9.5181	-1.19651	2.73321e-05	0.00944147
Kalrn	-1.86731	3.09792	2.77033e-05	0.00944147
Rida	-1.40218	5.02916	2.82245e-05	0.00944147
Aldh3b2	-3.6383	1.75298	2.8245e-05	0.00944147
Samd13	-8.41105	-2.19671	2.8505e-05	0.00944147
Gm13830	-8.41101	-2.19684	2.85672e-05	0.00944147
Wdr26	-1.5704	7.99622	2.94184e-05	0.00962459
Rasl2-9	7.62864	-0.706065	3.16924e-05	0.0102648
Slc6a14	9.00291	-1.72331	3.24198e-05	0.0103965
Ly6g	4.73888	3.45568	3.31947e-05	0.010504
Pcolce	4.89889	0.426099	3.39306e-05	0.010504
RP23-253I14.4	11.7405	0.992695	3.39385e-05	0.010504
Kif11	3.77978	3.4192	3.40522e-05	0.010504
Hist1h2bq	-1.93804	3.92348	3.53144e-05	0.0107905
Hist1h2be	-3.32333	3.7232	3.60961e-05	0.0108432
Ppbp	-2.04755	9.9426	3.62997e-05	0.0108432
Cxcl12	4.62838	2.48457	3.64909e-05	0.0108432
Ear6	6.2286	2.76054	3.80183e-05	0.0111302
Gm4955	-1.58964	3.84975	3.81442e-05	0.0111302
Serinc1	-1.42589	7.1161	3.89358e-05	0.0111825
Myl9	-2.91636	8.83949	3.9014e-05	0.0111825
Gm15743	8.61899	-2.09139	3.99563e-05	0.0112891
Gm13031	-8.61638	-2.01205	4.0083e-05	0.0112891
Ttc16	-3.7734	0.615411	4.37963e-05	0.0122286
Plxna4	-2.42795	3.41826	4.46865e-05	0.0123362
Snx15	-1.7007	6.95819	4.49433e-05	0.0123362
Pkhd1l1	2.27341	2.17179	4.76844e-05	0.0129786
Ear-ps9	4.74337	0.143372	4.89189e-05	0.0132036
Gm7353	-11.3645	0.632512	5.07532e-05	0.0135855
Maged2	-2.13584	3.54238	5.2605e-05	0.0139658
Zfp708	10.3344	-0.375857	5.54596e-05	0.014578
Chia1	10.738	-0.0248512	5.58113e-05	0.014578
Igf1	4.30725	0.0945895	5.82373e-05	0.01509
Ptk7	4.35753	-1.04823	6.1917e-05	0.0157971
Gm5483	2.89327	3.71505	6.19417e-05	0.0157971
Orm1	11.327	0.594233	6.37068e-05	0.0161203
P2rx1	-1.88129	5.8891	6.45269e-05	0.0162012
Gpx3	3.0281	1.77199	6.59927e-05	0.0164418
Bpifb1	11.2113	0.458008	6.65754e-05	0.0164604
Swt1	-1.49249	4.58226	7.29578e-05	0.0177994
Oasl1	-1.92776	2.6139	7.30903e-05	0.0177994
Anxa8	8.70164	-1.93271	7.37633e-05	0.0178293
Chil3	2.6679	7.39571	7.48429e-05	0.0179539
Prtn3	5.03393	3.60249	7.53908e-05	0.0179539
Gm13431	-2.0109	4.07838	7.61241e-05	0.0179539
Dcn	4.45449	2.35299	7.64964e-05	0.0179539
Fpr2	2.43191	4.78992	7.96857e-05	0.0185679
Gas6	2.34889	1.79043	8.57312e-05	0.0198159
Gm4593	-8.11989	-2.45231	8.6265e-05	0.0198159
S100a9	2.87322	10.4878	8.80938e-05	0.0200935
Nomo1	-1.56119	6.18093	9.28196e-05	0.0210233
Mbnl1	-2.12925	7.09748	9.8371e-05	0.0220157
Adipoq	9.934	-0.763746	9.85606e-05	0.0220157
Cyp2a5	11.1588	0.401536	9.9852e-05	0.0221514
Slc6a4	-1.98738	5.27543	0.000103099	0.0227162
Itpr2	-1.40784	6.01612	0.000108472	0.0237386
Oasl2	-2.51344	4.56444	0.000113411	0.0246528
Agpat1	-1.41759	4.73167	0.000116394	0.0251325
Dnaja4	-1.70775	5.41797	0.000124802	0.0267696
A130071D04Rik	-1.75489	3.8573	0.000136352	0.0285989
Phf8	-1.54988	4.49774	0.000137164	0.0285989
Reg3g	11.0213	4.34187	0.000137211	0.0285989
Sox5os2	-7.9664	-2.59415	0.000137672	0.0285989
Slc22a18	-7.91357	-2.63712	0.000137745	0.0285989
Hal	9.72922	-0.960255	0.000138985	0.0286725
Tgfb1i1	-2.9076	3.49147	0.000147589	0.0302549
Dusp23	-1.98236	5.14485	0.000150788	0.0307161
Tmem158	-1.62301	4.26003	0.000154551	0.0312859
Sytl4	-2.35137	4.84308	0.000161781	0.0325462
AU040972	10.5948	-0.159692	0.00016441	0.0328708
Orc1	5.85732	0.869723	0.000175994	0.0349709
Myo5a	1.34092	3.97558	0.000180284	0.0356051
Vmn2r26	9.59233	-1.08982	0.000182144	0.0357544
Gm44116	-8.10082	-2.48032	0.000183529	0.0358092
Rab13	-3.27906	1.46827	0.000188708	0.0365993
Gm26610	-8.17606	-2.41423	0.000192608	0.0369785
Gp5	-2.16013	5.94748	0.000193961	0.0369785
Gm17711	8.49454	-2.18237	0.000194089	0.0369785
Sec14l3	10.2636	-0.468649	0.000196472	0.0370696
2310034O05Rik	-4.05782	0.646748	0.000196856	0.0370696
Gm16092	-7.93295	-2.62496	0.000202476	0.0379075
Ankrd63	8.90154	-1.84857	0.000203702	0.0379179
Pabpc1	-1.81972	13.5458	0.000206059	0.0380903
Vwf	-2.37513	6.40618	0.000207268	0.0380903
Ly6i	-1.94076	2.3699	0.000208157	0.0380903
Col6a1	5.9936	0.555133	0.00021761	0.0395964
Mapk6	-1.85607	5.04387	0.000223671	0.0404719
Tigd4	-7.88733	-2.66837	0.000226162	0.0406954
Mast2	-1.97505	5.77718	0.000228706	0.0409258
Cks1b	2.44551	3.20061	0.000231531	0.0412036
Zfp664	-1.53646	4.74689	0.00023588	0.0417481
Cd209f	9.72836	-0.962131	0.00023844	0.0419719
Inhba	10.4125	-0.312041	0.000242911	0.0425278
Xaf1	-1.24102	3.84366	0.000244782	0.042625
Sfrp2	9.17148	-1.49038	0.000246395	0.0426507
Trav4d-4	-7.78074	-2.75006	0.000248077	0.0426507
Gm15657	-7.87078	-2.67717	0.000249706	0.0426507
Ctsg	8.08507	2.81875	0.000250197	0.0426507
Atp11b	1.13854	5.13321	0.000252611	0.0428367
Nacc2	-1.44889	3.30313	0.000254449	0.0429236
Atp6v0d2	10.7426	-0.0192441	0.00025753	0.0430133
Gm44659	-7.56729	-2.93959	0.000257636	0.0430133
Lypd2	9.56633	-1.11318	0.000267326	0.0444021
Fgf18	7.49111	-3.03446	0.000271115	0.0448017
RP24-462O14.2	-7.85416	-2.69829	0.000276698	0.0454923
Bmp4	9.30233	-1.36582	0.000280355	0.0458608
Cenph	3.13236	1.57248	0.000284404	0.0462892
Ccno	9.81846	-0.875846	0.00029243	0.0473575
Actg1	-1.2232	9.54075	0.000294077	0.0473873
Krt79	10.6675	-0.0944111	0.000296336	0.047515
Tmc1	-5.51962	-0.609818	0.000303818	0.0484242
Gm14636	-7.48958	-3.00445	0.000304997	0.0484242
Crispld2	2.54105	0.932988	0.00030819	0.0486925
Col1a2	3.97418	1.37994	0.000320858	0.0502304
Pcp4l1	-1.72437	3.57276	0.000321026	0.0502304
Col6a2	5.94543	0.294563	0.000324879	0.0505889
C1s1	10.4735	-0.238654	0.000328749	0.0507668
Gnaz	-2.05385	4.00378	0.000330703	0.0507668
Sftpa1	9.25048	-1.41535	0.000330723	0.0507668
Ces1d	10.0978	-0.614784	0.000337899	0.0516237
Ifit3	-1.76972	3.4951	0.000344528	0.0523893
Zfp871	2.5272	1.50208	0.000353679	0.0534795
Draxin	-2.05373	5.4376	0.000355	0.0534795
Vcam1	4.3427	0.991807	0.000364171	0.0546071
Cxcl2	8.4966	2.02269	0.000369345	0.0548517
Oas3	-1.84926	4.9628	0.000369491	0.0548517
Plk1	3.22861	2.72893	0.000370883	0.0548517
Dcun1d1	-1.13951	6.13278	0.000376897	0.0554879
Il6	-7.96176	-2.59714	0.00037961	0.0556343
Tmem246	-1.59758	3.30556	0.000386209	0.0563465
Sord	-1.73097	6.95854	0.000390744	0.0567525
Etohi1	2.4254	1.27108	0.000395489	0.0571852
Stfa1	5.26814	1.82093	0.000401231	0.0573636
Csgalnact1	-1.88869	2.54549	0.000401291	0.0573636
Parvb	-2.01427	7.68298	0.000402036	0.0573636
Mt1	2.16221	2.20751	0.000404743	0.0574966
Wnt5b	-8.04487	-2.52076	0.000411259	0.0581428
Mlf1	6.03129	-0.978651	0.000413481	0.0581428
Ace	-1.56613	5.92699	0.000414677	0.0581428
Cdk1	3.43445	3.09932	0.000419307	0.0585385
Myoz1	7.79356	-2.75986	0.000425425	0.0591377
Chp2	9.62527	-1.0608	0.000427935	0.0592324
Mfap5	9.47581	-1.1982	0.000431276	0.0594408
Vpreb1	6.9145	0.862576	0.000444451	0.0609972
Cfd	9.9908	-0.767289	0.000449724	0.0614603
Bin1	-1.36835	7.81375	0.00046014	0.0626197
Fam219a	-2.14925	1.88077	0.000464654	0.0629693
B3gnt6	-7.35771	-3.11967	0.000475441	0.0641628
Gm3470	-3.73725	-0.39359	0.000477827	0.0642172
Fbxl2	-2.20872	3.56313	0.000488094	0.065326
Icmt	-1.54856	4.05546	0.000491508	0.0655122
Cxcl17	9.94258	-0.816406	0.000496222	0.0658694
Calml3	9.70957	-1.03596	0.000500668	0.0661883
Homez	1.99039	1.64726	0.000504321	0.0663426
Kctd4	9.19659	-1.57536	0.000505932	0.0663426
Rtn4r	-3.27251	0.139781	0.000511723	0.0668315
Bglap	9.07728	-1.57851	0.000518288	0.0671996
Sh3pxd2a	-1.59805	3.4291	0.000518692	0.0671996
Amy1	6.57726	4.10176	0.000525826	0.0674261
Gbp2	-1.26421	3.81254	0.00052597	0.0674261
Fgfr1	1.82684	2.41068	0.000526685	0.0674261
Birc5	2.95065	4.08673	0.000536582	0.0684226
Sp100	-1.04243	7.07608	0.000542301	0.0688784
Plscr1	1.54177	2.68217	0.000546391	0.0688784
Map3k7	-1.34635	3.79877	0.000550301	0.0688784
Gmpr	-2.05343	4.73147	0.000551334	0.0688784
Slc6a12	8.92609	-1.71854	0.000551549	0.0688784
1700029N11Rik	-7.71946	-2.81534	0.000552915	0.0688784
Sftpb	8.8971	-1.74451	0.000557576	0.0691928
Ldb3	7.15951	-3.31606	0.000559874	0.0692129
Stat1	-0.980196	6.30144	0.000563238	0.069364
Pbk	4.11859	2.2171	0.000576704	0.0707353
Hmgcs2	4.91691	-0.385187	0.000578741	0.0707353
Itgad	9.65072	-1.09293	0.00059249	0.0720517
Sftpd	9.52017	-1.21474	0.000594285	0.0720517
Rsc1a1	-4.68045	0.933318	0.000596185	0.0720517
Gm9429	-5.81453	-1.43988	0.000627286	0.0755285
Krt83	9.00259	-1.64848	0.000633452	0.0759884
Klf1	4.38134	3.78171	0.000645335	0.0771282
Cd34	3.42644	1.30249	0.00065368	0.0775063
Retn	8.88247	-1.75612	0.000654903	0.0775063
Efemp1	8.2052	1.13256	0.000655677	0.0775063
Xlr3a	8.85454	-1.78541	0.000662228	0.077996
Cdca3	2.65577	3.71912	0.000686898	0.0803155
Gm8894	-1.54101	5.6734	0.00068906	0.0803155
Treml2	-1.10468	7.10588	0.000689361	0.0803155
AA467197	3.0954	1.17373	0.000699196	0.0811694
Sumo3	1.69862	4.88491	0.000710021	0.0821317
Alox12	-2.06654	8.28149	0.000712678	0.0821456
Mrps23	1.09193	4.55331	0.000716642	0.0823097
Timp2	1.17466	4.67872	0.000723619	0.0826509
Cyp4x1	-4.18768	-0.848915	0.000724717	0.0826509
Adhfe1	5.67276	-1.71947	0.000728949	0.0828419
Rnf114	-0.987434	7.07006	0.000746167	0.0845021
Nnmt	8.87403	-1.76309	0.000752492	0.0849215
Rbp1	3.5247	0.702602	0.000759056	0.0851793
Sec14l2	4.17393	1.03137	0.000760036	0.0851793
Aldh1a2	3.84047	0.330908	0.000764624	0.0853933
Ahsg	8.90748	-1.73176	0.000767219	0.0853933
Gm38355	-7.27542	-3.1689	0.000799408	0.0885194
Shcbp1	3.31189	1.44961	0.000802878	0.0885194
Gm44066	8.67757	-1.94745	0.000806235	0.0885194
Lrrc48	-7.42552	-3.05509	0.000806237	0.0885194
Glul	-1.31817	7.56172	0.000811284	0.0887415
Tspan4	2.15648	1.61164	0.00081374	0.0887415
Ect2	2.74934	2.1586	0.000819982	0.0889774
Cfap53	-7.43648	-3.05313	0.000821398	0.0889774
Mki67	3.3292	5.66593	0.000827972	0.0893906
Upk1b	8.14174	0.237873	0.0008367	0.0900328
Gm44957	-7.09474	-3.32135	0.000841398	0.0902385
Sprr1a	9.92196	-0.845779	0.000850336	0.0906486
Cp	4.58272	-0.619608	0.000851234	0.0906486
Gm38304	-8.52648	-2.09316	0.000853618	0.0906486
Bean1	-2.2241	2.4754	0.000858137	0.0908307
Slco2b1	3.90634	-1.10196	0.000870709	0.0918612
Ctif	-2.12456	1.40483	0.000884577	0.0926948
Gas2l3	3.32602	0.876944	0.000886753	0.0926948
Crp	-7.17995	-3.26507	0.000889174	0.0926948
AU021092	7.94839	-0.394531	0.000890058	0.0926948
Mars2	1.30847	3.46684	0.000893177	0.0927215
Wdr13	-1.08785	4.81934	0.000931312	0.096004
Dhrs13os	9.54177	-1.22087	0.000934105	0.096004
Cbr1	-1.00926	4.47043	0.000936026	0.096004
Cmas	-1.50568	8.55057	0.000936653	0.096004
Sptan1	-0.997451	5.65804	0.000950602	0.0971264
Trdn	9.44953	-1.30943	0.000955473	0.097317
Myl7	8.56507	-2.04909	0.000973928	0.0988857
Gm16553	-7.38254	-3.08431	0.000988365	0.0998786
Plek	-1.47384	8.63045	0.000989874	0.0998786
Igfbp5	2.89749	3.02532	0.00100148	0.100686
Krt15	9.72283	-1.04529	0.00100436	0.100686
Hmmr	3.25761	2.41856	0.00101137	0.100686
Mrap	8.57753	-2.03998	0.00101313	0.100686
Dtx1	-1.03159	4.87434	0.00101342	0.100686
Sh2d4a	8.79508	-1.84143	0.00103129	0.102111
Nusap1	-1.64297	6.78004	0.00103598	0.102111
Col4a5	9.1148	-1.59425	0.00103811	0.102111
Ccm2l	8.51459	-2.09585	0.00104159	0.102111
Usp6nl	-1.80322	2.73907	0.00104491	0.102111
Hsph1	-1.63159	4.03675	0.00104668	0.102111
Rftn1	-1.21705	4.53611	0.00105894	0.102997
Dpep1	8.63455	-1.98863	0.00106565	0.103339
Susd5	-7.15964	-3.28692	0.0010877	0.105009
Crtc1	-1.76177	2.81448	0.00109493	0.105009
Pisd-ps2	-6.84522	-3.53058	0.00109539	0.105009
Tspan17	-1.65195	4.02297	0.00109583	0.105009
Trpm5	8.49474	-2.11491	0.00111173	0.105922
Perp	3.2071	0.59388	0.0011119	0.105922
Ubd	8.8783	-1.76455	0.00112795	0.107135
1200007C13Rik	-3.87089	0.967874	0.00115002	0.108912
Gm7854	-6.29658	-2.4407	0.00115365	0.108937
Bglap3	8.50914	-2.10251	0.00115898	0.109123
Bicd2	-1.22922	5.39056	0.00120257	0.112898
Homer3	-1.47073	4.19794	0.00121055	0.11332
Dlgap4	-1.16402	5.8337	0.00122419	0.114266
Tipin	1.71527	3.63233	0.00123446	0.11484
Tlr7	-1.483	3.69837	0.00123743	0.11484
A930016O22Rik	8.55714	-2.05357	0.0012516	0.11571
Crip3	-5.65461	-1.38658	0.00125577	0.11571
Adh7	9.47355	-1.29448	0.00125752	0.11571
Tspan9	-1.92136	4.86978	0.0012824	0.117075
Gm29440	-7.18816	-3.23796	0.00128304	0.117075
Ifi27	-1.25732	5.69042	0.00128632	0.117075
Chd3	-0.999569	5.49116	0.00128682	0.117075
Wisp2	9.10458	-1.55348	0.00130155	0.117854
Cd300lf	1.13674	4.11273	0.00130265	0.117854
Kif2a	-1.41383	6.2293	0.00131069	0.118251
Gm42901	9.33242	-1.43215	0.0013192	0.118688
Dnajb3	3.97419	-0.203883	0.00134866	0.121002
Srxn1	-1.79814	6.28005	0.00135668	0.121386
C1qtnf2	9.03431	-1.70423	0.00136139	0.121471
Cd209g	8.44873	-2.15788	0.00138904	0.123447
Kif15	3.73537	1.49558	0.00139115	0.123447
Hmox1	1.36587	3.88365	0.00139772	0.123691
Kdelr3	9.3125	-1.45127	0.00141528	0.124903
Stfa3	9.16596	-1.58746	0.00142373	0.125308
RP23-369P21.2	5.81795	-2.02138	0.00144483	0.12682
Plekha8	-2.76627	0.360315	0.00145263	0.12716
Fbp1	8.2998	-2.29019	0.00146631	0.127932
Wfdc1	5.70711	-1.25895	0.00146935	0.127932
Ccdc153	8.27313	0.326094	0.00149365	0.129699
Bub1b	2.5618	2.63353	0.00150901	0.130683
Hnrnpa3	1.23689	4.59647	0.00152026	0.131306
A930029G22Rik	8.2904	-2.29936	0.00152883	0.131579
Serpinh1	2.43924	1.46645	0.00153154	0.131579
Pip	12.9482	2.19079	0.00154603	0.132472
Serpine2	-1.57516	3.37483	0.00155067	0.132479
Gm37238	-6.64151	-3.69283	0.0015543	0.132479
Ptk6	-7.69034	-2.81563	0.00155905	0.132536
Stfa2l1	2.3688	4.4425	0.0015642	0.132625
2310057J18Rik	12.9027	2.14526	0.00157091	0.132788
Fbn1	6.53839	-0.706062	0.0015779	0.132788
Wnk4	-2.10708	1.55364	0.00157842	0.132788
Bach2	-2.38473	3.88137	0.00158997	0.133268
Hist1h2ap	2.5799	4.94124	0.00159312	0.133268
Parp14	-1.3279	4.70248	0.00159646	0.133268
Gm43653	8.36971	-2.22951	0.00162087	0.134957
Gm13421	9.06386	-1.69282	0.0016271	0.135128
Gm14493	8.26148	-2.32201	0.00164125	0.135955
Cdkn3	3.11151	1.67707	0.00164631	0.136027
Tlcd1	3.19167	1.60626	0.00166017	0.136672
Palld	-2.74765	0.91875	0.00166256	0.136672
Grk5	-1.13798	4.15245	0.00167037	0.136966
Gp6	-1.84383	5.78602	0.00168622	0.137738
Plpp1	3.09355	1.12371	0.00168829	0.137738
2810442N19Rik	-6.6825	-3.66173	0.001693	0.137775
Ulbp1	8.21615	-2.36568	0.0017042	0.138082
Nrgn	-2.05761	10.9237	0.0017053	0.138082
BC100530	3.29927	0.968801	0.00171101	0.138199
Adcy5	-2.46936	0.709554	0.00172529	0.139006
Cep55	2.70898	0.138371	0.00173564	0.139493
Nenf	1.42126	2.85012	0.0017456	0.139744
Ehf	9.22028	-1.54845	0.0017474	0.139744
S100a6	1.09516	6.57875	0.00177023	0.141028
Gm44503	3.66892	1.81511	0.00177216	0.141028
Nphs1	11.644	0.909234	0.00178216	0.141477
Ssbp3	-1.19216	5.32859	0.00179704	0.141867
Car6	9.88682	2.47625	0.00179867	0.141867
Acmsd	-1.23587	4.96236	0.00180021	0.141867
Gm29253	7.63135	1.1395	0.00181611	0.142573
Uhrf1	3.1552	3.40219	0.00182176	0.142573
F630028O10Rik	1.48866	2.95293	0.00182238	0.142573
Ckap4	1.4036	4.49582	0.00183656	0.143171
Amn	-5.80068	-1.77988	0.00183887	0.143171
Get4	0.896289	5.10763	0.00184694	0.143346
Otx1	9.02187	-1.73851	0.00184997	0.143346
Chst13	2.8996	0.426288	0.00188185	0.145469
Zbtb8b	6.89251	-3.5178	0.00189958	0.146489
Gm43484	-6.62014	-3.71067	0.0019412	0.149344
Lgalsl	-1.67594	5.79966	0.00195318	0.149359
Acta1	3.33501	3.20406	0.00195632	0.149359
Nrap	8.97075	-1.78868	0.00195922	0.149359
Gm6652	-1.6265	3.44508	0.00195986	0.149359
Bglap2	8.16818	-2.40939	0.00196447	0.14936
Gadl1	11.4433	0.711396	0.00197388	0.149649
Sulf1	3.89737	0.454461	0.00197751	0.149649
Adpgk	1.58084	5.41112	0.00198688	0.150007
Mras	-1.92903	2.12316	0.0020127	0.151206
Gm37856	-6.96012	-3.43777	0.00201398	0.151206
Dmkn	7.36592	-0.0414401	0.00201677	0.151206
Serping1	4.23366	1.27429	0.00204209	0.152561
Ifitm3	-1.16027	7.17538	0.00204426	0.152561
Cenpw	1.99706	1.49821	0.00204929	0.152585
Gm43592	9.09631	-1.67294	0.00207177	0.153905
Vpreb2	8.46213	-2.14668	0.00208188	0.154302
Rnaseh2b	1.23619	3.60787	0.00210394	0.155581
Abcb10	2.21512	4.51269	0.00212426	0.156726
Wt1	8.07999	-2.48331	0.0021331	0.156789
H2-Q1	-12.1218	1.38217	0.00213479	0.156789
Bub1	3.36919	1.71985	0.00215134	0.157646
Dlg4	-1.61046	2.88857	0.00216861	0.158013
Gm44364	3.47658	1.24841	0.00217122	0.158013
Tk1	2.40637	3.65356	0.00217526	0.158013
Ndrg1	-1.32104	5.9187	0.00217585	0.158013
Gm44093	-6.30079	-3.9389	0.00218617	0.15817
H2afz	1.0982	5.43638	0.00218779	0.15817
Car1	2.89224	4.15491	0.00222838	0.160328
Chrdl1	8.1117	-2.45993	0.00222927	0.160328
Rnf212	8.52808	-2.08674	0.00223248	0.160328
Tekt5	6.6658	-3.74513	0.00223889	0.160432
Ankrd35	-1.70766	2.39395	0.00224489	0.160507
Mpp1	-1.56419	9.0107	0.00225429	0.160824
E230001N04Rik	1.8069	2.66813	0.00226515	0.161244
Ctsl	1.26955	3.32775	0.00227891	0.161867
Cd200r2	8.78869	-1.96478	0.00235253	0.166731
Fpr1	1.68403	3.01006	0.00237279	0.1678
Kif3c	-1.16165	3.16914	0.0023868	0.168423
RP24-367H14.2	-8.86738	-1.78486	0.00240282	0.169164
1110059E24Rik	1.19715	4.67809	0.00240999	0.169164
Cnst	-1.22289	5.25364	0.00241297	0.169164
Rbm3	1.23433	8.05506	0.00242989	0.169982
Olig3	-7.18908	-3.26867	0.00243815	0.170192
Col3a1	4.23989	2.53392	0.00244371	0.170214
Pcmtd1	-1.61415	4.27556	0.00245275	0.170477
Ccnb1	2.87462	2.50497	0.00246763	0.171144
Gm37416	-1.44637	3.30107	0.00247793	0.171491
Dzip1	-1.28591	2.83148	0.00251951	0.173996
Clec4e	1.82867	2.58928	0.00252753	0.174062
Bin2	-0.949255	7.02899	0.0025384	0.174062
A630081D01Rik	-3.43115	-0.512905	0.00254041	0.174062
Slc43a3	1.9914	3.81206	0.00254195	0.174062
Adtrp	8.11548	-2.45736	0.00255972	0.174909
Aldob	6.19472	-1.61098	0.0025798	0.175524
Ccne1	2.05213	2.98214	0.00258292	0.175524
Mmp8	2.56175	5.29108	0.00258498	0.175524
Trove2	-1.60802	3.89997	0.00259358	0.175583
Hmgb3	2.73414	2.67256	0.00259669	0.175583
Cebpe	3.2098	3.00946	0.00263961	0.178113
Rasgrp2	-1.14647	7.82796	0.00265054	0.178479
H1f0	1.06044	3.83525	0.00265927	0.178624
Dap	-1.66698	8.55908	0.00266372	0.178624
Foxd4	2.80598	-0.109409	0.0027027	0.180731
9530078K11Rik	-5.76803	-2.80974	0.002711	0.180731
Baiap2l1	7.87055	-2.6702	0.00271587	0.180731
Sapcd2	7.54196	-0.384402	0.00271747	0.180731
Gp1ba	-1.81605	4.10096	0.00273652	0.18118
Ighv11-1	7.88182	-2.66086	0.00273973	0.18118
Cxcl15	8.11257	-2.46015	0.00274099	0.18118
Synpo2	3.87304	-1.7561	0.00274717	0.181218
1700020L24Rik	3.48912	0.903858	0.00276194	0.181822
Gm7241	5.74808	-3.16834	0.00277137	0.181921
Cldn13	2.72024	4.14824	0.00277841	0.181921
Nlrx1	-1.53652	4.22333	0.0027803	0.181921
Gm23645	-6.54002	-3.75098	0.00278747	0.182023
Samhd1	-0.90728	7.63991	0.00279534	0.182169
Nckap1	-1.24532	4.00858	0.00281877	0.183328
Gm36527	-6.95771	-3.45345	0.00284941	0.184949
Postn	8.00227	-2.54897	0.00285617	0.185017
Asprv1	1.6558	4.18953	0.00286841	0.185439
Ubash3b	-1.28588	5.64746	0.00288324	0.186026
S100a16	2.29138	0.314565	0.00293158	0.188769
Lix1	-6.37194	-3.88648	0.00294185	0.189055
Gm26722	8.2996	-2.28281	0.00295659	0.189558
Des	4.06199	0.282938	0.00296502	0.189558
A430105J06Rik	7.75826	-2.7668	0.00296723	0.189558
4930453N24Rik	-1.17541	4.40721	0.00298569	0.190361
Sgol2a	2.81781	0.548774	0.00301578	0.191248
C5ar1	1.13294	3.93208	0.00301833	0.191248
Mybl2	3.22645	2.77592	0.00302202	0.191248
BC037156	11.4242	0.661669	0.00302321	0.191248
Kif22	3.06616	3.07032	0.00303926	0.191888
Wfdc2	7.2505	2.54835	0.00307518	0.193778
Hnf4a	7.71367	-2.80437	0.00308472	0.194002
BC064078	-1.1633	3.52064	0.0031236	0.196067
Ptprn	-2.32417	2.41898	0.00313144	0.196179
Ptp4a1	0.895286	4.9903	0.00314516	0.196657
Gm20109	7.72839	-2.7939	0.00316487	0.197509
Oas2	-1.64535	2.965	0.00321528	0.199379
Rbpms2	-1.66288	4.90242	0.00321719	0.199379
Gsta4	2.38528	0.949194	0.00321867	0.199379
Col6a3	7.88775	-2.64904	0.00322467	0.199379
2610507B11Rik	-0.885259	6.061	0.00322737	0.199379
Ngb	8.70219	-1.91688	0.00323177	0.199379
Ptpmt1	1.23203	2.81648	0.00324413	0.199761
Fbxo2	-2.5176	0.869709	0.00325725	0.199915
Sec14l5	-7.11724	-3.3293	0.00325899	0.199915
Fabp4	1.19969	3.66	0.00326967	0.200192
Gm12275	-6.29347	-3.94354	0.00328129	0.200524
Clec4b2	7.89407	-2.65211	0.00328955	0.20065
Pcdhac1	-6.07626	-4.09461	0.00331059	0.201554
Pcdha7	-7.39603	-3.09752	0.00332376	0.201976
mt-Ty	6.29455	-3.96662	0.0033357	0.202088
Actn1	-1.23312	6.15954	0.00333808	0.202088
Arhgap19	2.69995	2.38566	0.00336428	0.203294
Slc27a6	7.62635	-2.87836	0.00337062	0.203298
Gm15491	7.93355	-2.60816	0.00338672	0.203621
Phxr4	-6.92204	-3.44396	0.00338855	0.203621
Stk19-ps1	8.2762	-2.3988	0.00343606	0.204752
Dcpp1	11.1638	0.399825	0.00343849	0.204752
F2rl2	-1.43122	4.68998	0.00344026	0.204752
C1rl	2.46764	0.615891	0.00344398	0.204752
Cldn3	8.30851	-2.38953	0.00345027	0.204752
Gng10	0.944812	5.90168	0.00345625	0.204752
Serpinb1b	-6.28516	-3.93154	0.00346264	0.204752
Atn1	-1.04757	3.6185	0.00346296	0.204752
Nr4a1	-1.16397	4.80388	0.00346427	0.204752
Ifi204	-1.16132	3.68806	0.00347715	0.20484
Gm26885	7.82243	-2.70545	0.00349041	0.20484
Ppp1r13b	-0.925422	4.48693	0.00349395	0.20484
Anln	3.16779	1.6281	0.00349932	0.20484
Ugt1a1	-11.3917	0.65613	0.00349952	0.20484
Ctsk	3.52976	0.0419644	0.00350897	0.20484
G6b	-2.065	6.4629	0.00351728	0.20484
Rn18s-rs5	3.8453	7.76402	0.00352214	0.20484
Crisp1	11.1115	0.347202	0.00352862	0.20484
6820408C15Rik	4.7571	-1.44977	0.00353458	0.20484
Gm16938	7.56944	-2.92707	0.00353736	0.20484
Npy1r	-6.17034	-4.01754	0.00354165	0.20484
Hist1h2ao	2.389	3.34272	0.00355539	0.204974
Vit	7.5684	-2.92972	0.00355959	0.204974
9230110C19Rik	7.57339	-2.92299	0.00356548	0.204974
Bcr	-1.1267	4.20378	0.00356927	0.204974
Prc1	3.05424	2.57812	0.00357616	0.205006
Rgcc	1.41381	3.72844	0.00359242	0.205289
Sdpr	-1.40426	5.76693	0.00359377	0.205289
Clic3	7.90513	-2.63253	0.00361526	0.206152
Rad51ap1	3.38811	1.21285	0.0036421	0.207233
Espl1	2.99572	2.06756	0.003647	0.207233
Gm6522	8.54511	-2.07088	0.00368556	0.209057
Smim22	8.55207	-2.20959	0.00372234	0.210694
A530099J19Rik	7.72174	-2.79251	0.00372742	0.210694
Gm26965	7.50652	-2.98041	0.00374401	0.21098
Tmem87b	2.40301	1.94104	0.00374551	0.21098
Gm44507	-8.46793	-2.1548	0.00375889	0.211366
Gm33973	-6.40101	-3.8671	0.00376779	0.211499
Gpam	1.74742	1.42835	0.00377807	0.211709
Gm21975	-1.7371	4.09035	0.00383828	0.21454
Gm37759	7.4901	-2.99622	0.0038508	0.21454
Esyt3	8.00217	-2.54647	0.00385381	0.21454
Fmod	3.32448	-0.251979	0.00385942	0.21454
Meig1	7.48011	-3.00204	0.00386551	0.21454
1700037H04Rik	-1.15227	5.96846	0.00387311	0.21454
Camkv	3.0634	-1.20651	0.00387803	0.21454
Dnah14	8.54378	-2.07196	0.00388158	0.21454
Gm15972	7.92117	-2.62908	0.00392788	0.21673
Gm11175	3.36357	3.01496	0.00393557	0.216784
Ccpg1	-1.44114	3.86894	0.003958	0.217623
Slc27a2	-3.43398	1.73369	0.00396424	0.217623
Adat3	-1.94047	2.77764	0.00399962	0.219194
Dbf4	1.28619	3.14856	0.00401915	0.219565
Slc16a12	-4.88968	-0.316147	0.00402513	0.219565
Gm38392	8.48608	-2.26998	0.00402673	0.219565
Cilp2	7.43184	-3.04487	0.00403824	0.219823
Inmt	10.2874	-0.417906	0.00405598	0.220418
A430078G23Rik	-1.16546	4.25154	0.00408279	0.220934
Rhov	4.63068	-1.16743	0.0040977	0.220934
Slc10a6	7.45738	-3.01957	0.0041027	0.220934
Gm11693	7.41189	-3.06146	0.00410573	0.220934
Runx2os2	7.43348	-3.0403	0.00410621	0.220934
Pi4ka	-0.911375	4.74047	0.00410984	0.220934
Fst	7.40409	-3.06752	0.00411322	0.220934
Ptprj	-0.912173	6.43806	0.00414513	0.222279
Pygb	-1.06181	5.40913	0.00416289	0.222863
Hist3h2a	-0.855962	4.55961	0.00417187	0.222884
Serpina1b	10.2472	-0.45675	0.00417705	0.222884
Gm5526	-1.34383	6.56167	0.00420811	0.224148
Prkaa2	-2.28394	0.560148	0.00421457	0.224148
Il17f	7.47313	-3.01226	0.00424254	0.224957
Clu	-1.94079	8.46121	0.00424999	0.224957
Gm9780	4.42737	0.211459	0.00426041	0.224957
Cpne2	2.10779	2.5439	0.00426282	0.224957
Trim40	7.3631	-3.10143	0.00426452	0.224957
Ccne2	2.83875	1.74537	0.00429077	0.225974
Gm8203	1.01419	5.00718	0.00434035	0.228068
Pros1	-1.38836	4.16816	0.00434463	0.228068
Aip	-0.909261	7.22571	0.00436266	0.228358
Hmha1	-0.880358	8.96852	0.00436425	0.228358
Gm14405	7.4538	-3.02102	0.00438151	0.228543
Cst10	10.7427	-0.0242211	0.00438189	0.228543
Mapk13	2.2392	2.34027	0.00439591	0.228905
Tgfb2	3.18907	-0.438019	0.00441405	0.229481
Ltbp1	-1.5295	3.62147	0.00442781	0.229828
Rab17	7.41801	-3.05853	0.00445926	0.230737
Elane	9.47229	4.48735	0.00445957	0.230737
Teddm3	7.30773	-3.14744	0.00448923	0.231515
4632432E15Rik	-2.96356	-0.93588	0.00448999	0.231515
Anxa1	1.84579	6.44665	0.00450227	0.231515
Dach2	8.13459	-2.56504	0.00450321	0.231515
Osmr	7.39786	-3.07531	0.00452207	0.232116
Trpm6	6.14479	-4.13465	0.00454719	0.233036
Ckap2	2.45387	1.35881	0.00456147	0.233137
Commd3	1.12563	4.30283	0.00456541	0.233137
Lurap1l	7.8283	-2.69768	0.00457968	0.233137
Fermt3	-1.1964	8.00828	0.00458361	0.233137
Ccdc24	7.30889	-3.14398	0.00459099	0.233137
D030055H07Rik	7.2817	-3.16851	0.00459234	0.233137
Slc6a20b	7.31938	-3.13958	0.00460564	0.233413
4930486L24Rik	-1.48495	4.31782	0.00461219	0.233413
Prrc2b	-1.53805	5.27888	0.00462072	0.23348
Plek2	10.1834	-0.522813	0.00463771	0.233973
RP23-62O7.9	10.6561	-0.11151	0.00466186	0.234826
Mndal	-0.794196	5.94615	0.00475301	0.238799
Clec4a4	-8.13384	-2.4441	0.0047614	0.238799
Myo1a	-8.29439	-2.31311	0.00476285	0.238799
Ndst4	-6.11373	-4.0723	0.00480498	0.240078
Myoz2	7.36482	-3.09492	0.00481248	0.240078
A930007I19Rik	7.81301	-2.71059	0.00481951	0.240078
Mrpl53	1.61886	1.99113	0.0048231	0.240078
Klf11	1.24683	3.12911	0.00482542	0.240078
Blm	1.67077	2.40942	0.00485914	0.240928
Retnla	3.14179	4.09873	0.00486393	0.240928
Lrp12	2.11586	0.230719	0.00487382	0.240928
Ermap	2.99739	3.84459	0.0048959	0.240928
Fkbp5	1.39624	4.35794	0.00489814	0.240928
Gucy2c	7.21783	-3.22205	0.00490618	0.240928
Terc	7.22226	-3.21869	0.00490812	0.240928
Gm27761	-1.89108	1.24039	0.00491471	0.240928
Pigr	2.25799	0.36015	0.00491594	0.240928
Kctd1	-1.69526	1.92733	0.0049169	0.240928
Retnlg	1.69468	8.11913	0.00494077	0.241512
Ptpn14	-1.66273	2.44819	0.00494754	0.241512
Zfand3	-1.15622	6.8569	0.00495119	0.241512
Gm13610	7.26974	-3.17468	0.004981	0.242601
Cep83os	1.16271	2.96065	0.00501063	0.243677
Fblim1	5.16961	-1.03565	0.00503465	0.244414
Atad5	2.02204	1.02349	0.00504087	0.244414
Pgf	7.65122	-2.86295	0.00505727	0.244843
Depdc1a	2.64082	1.43754	0.00508649	0.24589
Cnga1	-3.14186	0.707255	0.00512256	0.247137
Abcg2	1.88542	3.30755	0.00512754	0.247137
Gm28051	-8.32137	-2.25643	0.00513738	0.247243
Slc43a2	-0.972897	4.70251	0.00517547	0.248706
Rfx2	-1.27489	3.89968	0.00518971	0.249021
Prkce	-0.888149	4.38385	0.00522217	0.249666
Tgtp2	-0.938459	5.08727	0.00522394	0.249666
Gm43429	8.42523	-2.34389	0.00522626	0.249666
C230035I16Rik	-8.33647	-2.27412	0.00526511	0.250903
Wt1os	7.2106	-3.22306	0.00526765	0.250903
Fstl1	2.33083	0.879599	0.00528807	0.251506
Ttll11	-1.58587	4.13789	0.00531083	0.252024
Polr2a	-1.10379	6.05395	0.00531778	0.252024
Gm16861	7.37736	-3.08251	0.00533058	0.252024
Gm15337	8.40133	-2.36966	0.00533386	0.252024
4930404A12Rik	7.23836	-3.19939	0.00533787	0.252024
Prom1	3.20186	0.723168	0.00535499	0.252175
Creb3l3	7.11327	-3.30592	0.00535782	0.252175
Gc	9.89803	-0.792734	0.00537888	0.252175
Cxcl1	8.12134	-2.61158	0.00538099	0.252175
Cbr2	5.94173	2.77215	0.00538818	0.252175
Usp18	-1.35445	3.05471	0.00539456	0.252175
Pcdh8	-6.29255	-3.95185	0.00539557	0.252175
2310030G06Rik	7.17291	-3.25399	0.00541064	0.252515
Ccdc80	2.40575	0.939793	0.00549989	0.255526
Col1a1	4.56982	1.02295	0.0055013	0.255526
Serpina1c	9.86596	-0.823444	0.0055039	0.255526
Wfdc17	1.37152	5.5161	0.00551441	0.255526
Kif18b	2.95148	1.76695	0.0055146	0.255526
4930555A03Rik	7.3335	-3.13028	0.00556259	0.257381
Dopey2	-1.13017	4.32368	0.00560961	0.25885
Akr1c6	9.83917	-0.849068	0.00561033	0.25885
Cnep1r1	1.34014	4.02063	0.0056312	0.259444
Bhmt	9.82104	-0.866407	0.00568346	0.26148
Nt5dc1	1.16313	3.88893	0.00569707	0.261734
Gm13710	7.0864	-3.33021	0.00571278	0.262084
Slc25a16	1.39642	3.09757	0.00575073	0.263452
Gm17200	7.0479	-3.35705	0.00576312	0.263639
Serpina1a	9.79959	-0.886903	0.00577109	0.263639
1700047M11Rik	3.88541	0.465102	0.00581038	0.26506
Dcaf6	-1.21565	5.17398	0.00583712	0.265291
Oas1e	-3.51013	1.43095	0.00583867	0.265291
Ogfod1	-1.62641	2.38782	0.00584003	0.265291
Gm5050	4.74076	-3.13581	0.00586709	0.265872
Atp7a	2.11404	0.825105	0.00586922	0.265872
Arl1	0.827398	5.25772	0.00587812	0.265903
1600023N17Rik	4.73242	-2.15122	0.00590271	0.266643
Nfia	1.62268	1.5984	0.00593315	0.267645
Vgll3	7.08038	-3.336	0.00600499	0.270509
Zeb2os	-1.05243	3.36162	0.00601859	0.270745
Gm16998	-7.91613	-2.63514	0.00604008	0.271212
Procr	7.07947	-3.32873	0.00605905	0.271212
Gm12990	5.70184	-1.59319	0.00606852	0.271212
RP23-218K15.7	4.01585	5.41269	0.00607019	0.271212
BC094916	-1.34789	3.82528	0.00607607	0.271212
Col14a1	5.05749	-2.63625	0.00608287	0.271212
Gm43111	-6.0927	-4.09837	0.00608759	0.271212
Gm27007	-2.06069	0.5783	0.00610713	0.271577
Sphk1	3.81082	1.16926	0.00611778	0.271577
Glrp1	-8.10112	-2.48668	0.00612095	0.271577
Btnl7-ps	6.982	-3.41341	0.00618137	0.273883
Cpz	7.02225	-3.37543	0.00620164	0.274406
Slc14a1	1.22211	4.32187	0.00622307	0.274978
Cux1	-1.13973	6.24764	0.00630215	0.278093
9030619P08Rik	7.67002	-2.84702	0.00634069	0.278106
Efcab1	7.70039	-2.92642	0.0063428	0.278106
Col4a4	7.8574	-2.67027	0.00634647	0.278106
Fibin	4.04082	-1.72599	0.00634676	0.278106
P2rx6	-7.85575	-2.67583	0.00635812	0.278106
Syt13	-1.76523	1.98208	0.00636495	0.278106
1700067K01Rik	7.0388	-3.36978	0.00636521	0.278106
A130057D12Rik	-5.08993	-3.45165	0.00637114	0.278106
Gm38317	-1.76341	2.08018	0.00638103	0.278163
Gm17349	6.97921	-3.41001	0.00639539	0.278414
Sparc	1.66099	4.02685	0.00642275	0.27923
Msra	1.07992	4.27929	0.00644873	0.279739
Znhit3	1.27966	2.57267	0.00645174	0.279739
Fbxo5	1.54197	3.22871	0.00646837	0.279911
RP24-371E20.5	-8.09839	-2.48896	0.00647299	0.279911
Uxs1	1.32694	2.9889	0.00648483	0.280038
Glg1	-0.783675	5.24559	0.00649322	0.280038
Mb	4.12637	0.868961	0.00650953	0.280368
Trnt1	0.950159	4.15165	0.00657287	0.281895
Clec5a	2.29573	2.28963	0.00657613	0.281895
RP24-160I20.1	5.16766	0.710976	0.00659076	0.281895
Mfsd4b5	-7.77966	-2.74921	0.00659206	0.281895
Gm12065	6.89291	-3.48315	0.00659459	0.281895
Hoxa9	6.89841	-3.47918	0.00659922	0.281895
Gabarapl1	-1.33981	5.87629	0.0066059	0.281895
Gm12538	-5.76232	-4.30751	0.0066229	0.282127
Brca1	2.04491	1.80948	0.00662876	0.282127
Zfp367	1.42861	3.2104	0.00666406	0.282745
4930520O04Rik	7.16828	-3.25347	0.0066694	0.282745
Gm44165	6.88271	-3.48847	0.00666945	0.282745
Cxx1a	-1.29719	2.9642	0.00667828	0.282749
1010001B22Rik	6.95855	-3.43361	0.00672342	0.284034
Cdc6	3.29033	1.68917	0.00672619	0.284034
Slc2a3	-1.17194	6.93648	0.00674547	0.284478
Gm15789	-6.52648	-3.79202	0.00676291	0.284843
Tceanc	2.38478	2.10103	0.00677842	0.284904
Tnip1	-0.836719	5.01535	0.00678196	0.284904
Spsb4	6.82503	-1.48512	0.00679466	0.285068
Bgn	2.58477	1.05961	0.00681579	0.285248
Inf2	-1.17369	4.96148	0.00681657	0.285248
Lbp	2.58295	1.7486	0.0068391	0.285371
Ccnf	3.65635	2.9946	0.00684029	0.285371
Cyp2e1	9.55818	-1.11664	0.00684593	0.285371
Hdac5	-0.889698	6.0964	0.00686855	0.285609
Alad	1.77759	4.8781	0.00687735	0.285609
Casq1	8.07444	-2.68301	0.00687811	0.285609
Chpt1	1.35481	2.77191	0.00691921	0.286728
Rnf115	-0.91384	5.97002	0.00692276	0.286728
Hist1h4m	-1.61419	4.50753	0.00693333	0.286799
Gm37052	-3.4834	-1.52535	0.00694426	0.286885
Mfap2	9.52868	-1.14459	0.00698905	0.288367
Gm28551	-10.2397	-0.474301	0.00701823	0.289203
2010310C07Rik	6.94131	-3.44774	0.00703304	0.289445
Gm25966	-5.94274	-4.16432	0.00705866	0.290131
Igkv12-40	6.90784	-3.47386	0.00707108	0.290273
Xpnpep2	-7.8327	-2.71271	0.00708138	0.290328
Plcb1	-1.83242	0.854974	0.00712796	0.291868
Khdc1b	-7.68825	-2.82496	0.0071395	0.291971
Tmem231	2.49435	-0.282457	0.00720135	0.294129
Gm20517	4.73177	-1.42348	0.00721395	0.294273
Mup5	10.0125	-0.761383	0.00733966	0.298088
Sipa1l1	-0.879799	4.30723	0.00734873	0.298088
Gm37943	-4.78348	-1.94856	0.00735429	0.298088
Epor	2.88539	2.85887	0.00735587	0.298088
E2f8	3.43983	2.45338	0.00735837	0.298088
Kif4	3.27833	1.88504	0.0073627	0.298088
Igkv20-101-2	-7.65973	-2.85527	0.00740495	0.299424
Cecr2	1.21912	3.25547	0.00742528	0.299872
Car3	5.66313	0.51165	0.00744509	0.300168
Tax1bp1	-1.09711	7.68719	0.0074576	0.300168
Asgr2	6.76546	-3.5833	0.0074744	0.300168
Zc3h15	-0.751837	5.56396	0.00749608	0.300168
Ccl24	4.58895	-0.545862	0.00749841	0.300168
Gm45234	1.94255	0.955565	0.00749967	0.300168
Csf1r	-1.17742	6.07484	0.0075008	0.300168
Atp4a	6.74114	-3.60033	0.00750675	0.300168
Rrm2	2.27886	4.85964	0.00756792	0.302034
Smyd4	-1.03586	3.19446	0.00757207	0.302034
Gas7	2.57354	2.89433	0.00759644	0.302606
Lman1l	-7.8805	-2.68331	0.00760995	0.302606
Tnnt3	2.08436	1.49252	0.00761442	0.302606
Gm2895	-7.85541	-2.70494	0.00764178	0.30283
Nek2	2.70496	1.66502	0.00765841	0.30283
Gm26226	-6.23254	-4.00362	0.00766397	0.30283
Alb	6.00255	0.0664221	0.0076688	0.30283
Gm5533	7.00096	-3.38795	0.00767865	0.30283
Eno3	-0.877936	4.68021	0.00768211	0.30283
Dtymk	0.952115	4.71858	0.00769508	0.30283
Slc40a1	1.29097	4.69709	0.0077021	0.30283
Aebp1	4.23451	0.193183	0.00770687	0.30283
Gm37760	-2.57597	-0.0434061	0.00771358	0.30283
Fbxo9	-1.15089	7.13119	0.00772398	0.302872
Spp1	2.12681	1.3179	0.0077639	0.303833
Gm37083	-7.58972	-2.91223	0.00777786	0.303833
Gm17122	6.9793	-3.40525	0.00778365	0.303833
Gm38118	6.70242	-3.62933	0.00778603	0.303833
Dgkeos	9.37554	-1.28922	0.00785832	0.306108
Mmp25	2.68759	1.56986	0.00786321	0.306108
Ceacam10	2.38713	1.26782	0.00788595	0.306228
Lpl	1.72637	3.4126	0.00788936	0.306228
Ctf1	6.8541	-3.50579	0.00789466	0.306228
Abca17	6.68208	-3.64565	0.00791581	0.306681
9130015G15Rik	8.2608	-2.51971	0.00793695	0.307133
Tecpr2	-1.40567	1.80759	0.00796174	0.307724
Gm13594	-7.85125	-2.70831	0.00797792	0.307982
Tspan32os	6.83008	-3.52466	0.00801894	0.308872
Mamstr	6.76969	-3.58203	0.00803749	0.308872
Tpx2	2.40164	3.05602	0.00804434	0.308872
Agr2	9.87984	-0.89556	0.00804741	0.308872
Ttll1	-1.57906	2.77063	0.00804866	0.308872
Gm42596	6.67425	-3.65329	0.00808542	0.309916
Cnn2	-0.946717	9.11905	0.0081146	0.310667
Clec4a1	-1.12152	4.56223	0.00814509	0.311136
Fam120aos	1.51699	2.4601	0.00815545	0.311136
Gm10874	-5.81895	-4.24361	0.00815568	0.311136
Mdga1	-1.83491	2.91156	0.00819247	0.312094
Fat3	-3.00173	-0.816583	0.00820315	0.312094
K230010J24Rik	5.44913	-4.62957	0.00820971	0.312094
F7	4.92026	-0.233325	0.0082194	0.312096
Gm5915	-1.34256	2.61365	0.00824158	0.312572
P4ha1	-1.1129	3.52467	0.00827604	0.313512
Fam13b	-0.933887	5.02577	0.00829682	0.313932
Gm6345	-5.63425	-4.3956	0.00831425	0.314176
Fam132a	3.05247	2.6987	0.00832586	0.314176
Gm29538	7.64236	-3.06557	0.00833237	0.314176
Lipn	6.66993	-3.65125	0.00836738	0.314881
Ly6g6d	-2.0961	0.326828	0.0083705	0.314881
Mest	-1.94611	4.72001	0.0085167	0.320009
Wars2	-1.37488	1.98284	0.00853566	0.320349
Sgce	-1.4673	1.71293	0.00858279	0.321745
Evc2	6.58522	-3.71882	0.00863627	0.32318
Gm26867	7.02709	-3.36495	0.00864102	0.32318
Treml4	-1.23701	4.24881	0.00865169	0.323206
Plppr1	-6.37286	-3.90564	0.0087176	0.325197
Kif23	1.71351	3.15123	0.00872507	0.325197
Rnf213	-0.978394	5.52834	0.00874314	0.325496
L3mbtl3	-1.25738	3.0916	0.00876511	0.325676
Rsad2	-1.65748	11.0636	0.00876808	0.325676
Fcer2a	-0.75954	7.0654	0.00883191	0.327458
Mylpf	1.19694	2.4134	0.00883628	0.327458
Gm26551	-1.83378	0.606492	0.00885504	0.327778
Stc2	-7.45174	-3.01821	0.00892353	0.329936
1700110C19Rik	6.89857	-3.48307	0.00893879	0.330124
Sult1d1	9.22731	-1.4284	0.00895092	0.330195
Jag1	3.19412	-0.834721	0.0089897	0.331123
Lactbl1	-7.7286	-2.81547	0.00901412	0.331123
Stat4	-0.865299	4.69058	0.00902283	0.331123
Gm26518	9.21809	-1.43702	0.00902319	0.331123
Gm5112	1.95223	0.120088	0.00902718	0.331123
Trav9n-1	-5.69758	-4.34897	0.00905176	0.331649
Rag1	3.1594	2.02213	0.0090681	0.331872
Gm26873	6.57918	-3.71992	0.0090825	0.332024
Tnik	-1.08107	3.60016	0.00914597	0.333718
C4a	2.85396	-0.0178621	0.00914945	0.333718
Hgfac	-7.78788	-2.7636	0.00919985	0.3346
Slpi	1.03387	6.41672	0.00920397	0.3346
Sult2a8	9.1948	-1.45881	0.00920826	0.3346
Sgol1	3.16323	0.893024	0.00921495	0.3346
Gm5864	-1.28866	3.18001	0.0093387	0.338466
Kmo	-0.981748	4.93834	0.00934231	0.338466
Gm2093	6.48873	-3.79121	0.00941036	0.340185
Gm10693	2.07671	0.742056	0.00941079	0.340185
Tbata	7.47661	-3.02826	0.00944176	0.340924
Ikzf1	0.996155	5.06983	0.00945608	0.341061
Mmp19	-1.77642	4.02163	0.00946802	0.341112
Acot7	-1.07091	4.44298	0.00949234	0.341608
Mgst1	0.931392	4.8866	0.0095061	0.341724
Tpm4	-1.08072	8.61181	0.00954672	0.342587
Gm20634	2.2575	4.29331	0.00955244	0.342587
Fabp5	1.33936	2.58237	0.00956185	0.342587
Gm20662	-7.63156	-2.90057	0.00962702	0.344541
Hist1h2aj	2.24155	2.76922	0.00965627	0.345206
Spag5	2.83242	2.5733	0.00967346	0.345439
Ncaph	2.73707	2.3377	0.00969041	0.345664
Pdia2	9.1948	-1.46694	0.00971636	0.345875
Rnf7	0.825316	4.99023	0.0097177	0.345875
Cdca8	2.5403	3.21984	0.00974546	0.346363
Bag2	2.59645	1.26024	0.00975278	0.346363
Gm13341	-0.808132	4.29154	0.00976477	0.346409
Ypel3	-1.09575	7.65811	0.00979054	0.34677
Hacd4	-1.18037	6.47439	0.00979636	0.34677
Naalad2	6.7475	-3.60088	0.00981221	0.346952
Rgs8	-1.25674	2.43118	0.00989973	0.349665
Sh3rf2	6.42569	-3.83835	0.00996005	0.350934
Ypel4	3.34664	2.93937	0.00996447	0.350934
Zfas1	1.05474	4.81894	0.00996817	0.350934
Tenm3	-3.84237	-1.97761	0.00999411	0.351465
Pdpn	4.2187	-0.377705	0.0100053	0.351478
Gmnn	1.83801	2.89939	0.0100338	0.352097
Cenpf	2.75214	2.16547	0.0100571	0.352404
Rnf141	0.87264	3.8111	0.0100994	0.352404
Trmt2b	1.18029	3.73086	0.0101066	0.352404
Tbx18	7.54273	-2.95894	0.0101128	0.352404
Tmem200c	-5.66258	-4.37497	0.0101156	0.352404
Gas2l1	-1.71001	7.27247	0.0101259	0.352404
Malat1	-0.959032	6.89146	0.0101279	0.352404
Adgrg1	-1.68205	5.90293	0.0101296	0.352404
Gm2174	3.71842	0.0318747	0.0101683	0.353371
4930509G22Rik	-7.27708	-3.17593	0.010225	0.354815
Hcar2	1.88937	2.7542	0.0102457	0.354815
Gm38380	-7.62322	-2.89974	0.0102469	0.354815
Trbv24	-7.50633	-3.00741	0.0102537	0.354815
Spcs2-ps	-7.3042	-3.14054	0.0102694	0.35498
Plvap	-1.88845	1.75171	0.0103155	0.356192
Akna	-0.859184	6.85251	0.0103347	0.356474
Inca1	6.7212	-3.6213	0.010368	0.357181
Gm42517	-4.23997	-2.74509	0.0103772	0.357181
5033403F01Rik	-7.26839	-3.1848	0.0103955	0.357285
Osr1	5.17	-1.0335	0.0104026	0.357285
RP24-196H4.2	-6.51284	-3.79751	0.0104133	0.357285
Tdrd7	-1.01868	3.93094	0.0104648	0.358204
Ssu2	-7.23942	-3.20307	0.0104687	0.358204
Txnrd1	0.83788	4.15432	0.0104733	0.358204
Sh3bgrl2	-1.49564	6.57269	0.0104984	0.358684
Avpr2	9.04132	-1.60182	0.0105161	0.358909
Sh3tc2	3.83025	1.6494	0.0105512	0.359189
Prss57	4.40729	0.17471	0.0105744	0.359189
Fabp7	2.67681	0.426326	0.0105894	0.359189
Trpc6	-1.74169	1.02439	0.0106012	0.359189
Cir1	-1.03718	6.42373	0.0106038	0.359189
Tmem154	0.835364	5.00109	0.0106342	0.359189
2005-09-01	2.37581	2.96721	0.010635	0.359189
BE692007	-1.12888	5.055	0.0106456	0.359189
P2ry1	-1.17267	2.83763	0.0106522	0.359189
1110028F11Rik	-1.47808	3.12241	0.0106594	0.359189
Gm26819	9.02556	-1.61645	0.0106594	0.359189
Timp3	1.80195	1.35963	0.0106622	0.359189
A530040E14Rik	1.08021	3.26668	0.0106684	0.359189
Flnc	6.36129	-3.88289	0.010684	0.359296
Stpg1	-7.45709	-3.0494	0.0106938	0.359296
Naa20	0.98403	3.56114	0.0107194	0.359782
Orc6	1.10397	3.02916	0.0107533	0.360131
Rimbp3	-5.83101	-4.27497	0.0107659	0.360131
Prr13	-0.846883	7.18591	0.0107769	0.360131
Lin54	1.26813	2.96086	0.0107872	0.360131
RP23-355N5.6	6.49143	-3.79408	0.010799	0.360131
Gm44170	9.00963	-1.63122	0.0108061	0.360131
Gm8276	-1.53193	1.79259	0.0108076	0.360131
Gm44694	-1.36738	2.3976	0.0108531	0.360615
Gm15542	-1.2383	3.44301	0.0108533	0.360615
Crybb1	-7.48767	-3.02391	0.010864	0.360615
Top2a	2.22689	4.32724	0.0108667	0.360615
Gm13522	-7.23243	-3.216	0.0109089	0.361647
Madd	-0.708944	5.34434	0.0109323	0.362052
Apoc4	6.77798	-1.53049	0.0109891	0.363561
Cpox	1.92796	4.04873	0.0110094	0.363861
Gm17518	6.34152	-3.90192	0.0110308	0.363868
Asb5	7.45346	-3.26263	0.0110375	0.363868
Tgtp1	-0.887264	4.79432	0.011045	0.363868
Gm10080	-1.22098	6.06265	0.0110602	0.363868
Sgms2	1.32219	2.40637	0.0110705	0.363868
Zfp60	-1.24603	2.57298	0.011078	0.363868
Pycr1	-3.20418	-1.49378	0.0110883	0.363868
Vip	-7.2061	-3.22074	0.0111358	0.365057
Esm1	6.31889	-3.91306	0.0111717	0.365866
Trav9d-1	-7.4895	-3.02254	0.0112006	0.366426
Klhl5	0.848039	4.11417	0.0112115	0.366426
Gm27517	4.3719	-0.991408	0.0112381	0.366926
Ogn	3.34043	-0.092006	0.0112537	0.367066
Gclm	-1.2039	7.40867	0.0112703	0.367238
Rbp4	6.46671	-1.81328	0.0113236	0.36825
Gm10037	-7.14626	-3.27683	0.0113241	0.36825
Zfp932	1.1722	3.38438	0.0113388	0.368358
Serinc4	3.63366	0.711622	0.0113916	0.369702
Tnfrsf1b	-0.838367	6.49593	0.0114153	0.369936
Gm10282	1.30325	4.56922	0.0114217	0.369936
Capsl	5.88762	-1.33793	0.0114768	0.371352
Efcab9	-7.12768	-3.29221	0.0114982	0.371671
Gm16196	6.31484	-3.92208	0.0115957	0.37445
Ak6	0.739812	5.11539	0.0117069	0.377606
Hspb9	7.0179	-3.52802	0.0117168	0.377606
Chil4	3.19978	-0.349165	0.0117559	0.378491
Hist1h2ah	2.11289	2.70918	0.0118051	0.379699
Plk4	1.59305	2.18037	0.0118331	0.379748
Sh2b3	-0.770954	6.10018	0.0118424	0.379748
Gm44876	7.31434	-3.37941	0.0118427	0.379748
RP23-194H4.3	-7.37189	-3.12084	0.0118616	0.379748
Ubl5	-0.813466	6.73344	0.0118676	0.379748
Dio1	-4.27061	-1.39024	0.011885	0.379748
Rbp7	-7.09378	-3.32456	0.0119099	0.379748
Hist1h2ba	-2.70231	-1.29372	0.0119122	0.379748
Gm37420	6.38011	-3.87615	0.0119354	0.379748
Gm37755	6.91627	-1.51691	0.0119475	0.379748
Gm37802	-2.44609	1.34212	0.011948	0.379748
Atg4a-ps	-0.894999	4.05938	0.0119601	0.379748
Gm15648	6.82823	-3.51918	0.01197	0.379748
C330027C09Rik	2.56449	1.68851	0.0119814	0.379748
Emcn	-5.27781	-4.57831	0.0119835	0.379748
Gm28901	8.88708	-1.74452	0.0119964	0.379748
Marco	5.95144	-2.27346	0.012006	0.379748
Vbp1	-0.713668	6.1962	0.0120341	0.379937
Chad	6.23903	-3.97001	0.0120354	0.379937
Axl	1.34729	2.87314	0.0120855	0.381146
Nlrp6	-3.34469	1.81706	0.0121528	0.382896
Cfhr2	6.20218	-3.99665	0.0121822	0.383154
RP23-385G14.1	-4.68807	-1.82407	0.0122013	0.383154
Slc39a8	2.92681	0.906495	0.0122271	0.383154
Esam	-1.45741	5.25153	0.0122314	0.383154
Slc5a2	6.22629	-3.98515	0.0122349	0.383154
Dync1h1	-0.893131	6.02395	0.0122403	0.383154
Gm35147	-7.29363	-3.18687	0.0122471	0.383154
Gm37370	-4.50838	-2.19183	0.0122587	0.383154
Tagln2	-1.13779	8.37164	0.0122674	0.383154
Ctsb	-1.02001	9.26143	0.0123293	0.384713
Siah1b	1.72479	1.22153	0.012374	0.385445
Cnot7	1.21176	3.8662	0.0123765	0.385445
Laptm5	-0.802359	8.97306	0.0124006	0.385543
Prkaca	-0.844335	4.51396	0.0124194	0.385543
Gm29439	8.8458	-1.78254	0.012423	0.385543
Fgf20	7.18021	-3.48189	0.0124273	0.385543
Gm2800	-7.04036	-3.36724	0.0124442	0.385698
BC060293	-4.52801	-2.37569	0.0125269	0.387525
Mgat1	1.49998	4.14918	0.0125272	0.387525
Cyp3a11	8.83378	-1.79359	0.0125497	0.387525
Apol8	3.71734	2.15503	0.012556	0.387525
Gm8318	-3.82607	-2.58214	0.012563	0.387525
5330426L24Rik	6.29549	-3.93724	0.0125999	0.388294
Gpr82	6.22103	-3.98083	0.0126359	0.388753
Trav8d-2	-7.0155	-3.38648	0.0126388	0.388753
Treml1	-1.46871	6.9338	0.0126644	0.389172
Pkp2	7.1923	-3.25725	0.0127046	0.390037
Ccdc92	-1.67699	6.29211	0.0127313	0.390486
Gm16001	-2.34768	0.301745	0.012757	0.390555
Clec4f	5.978	-2.25029	0.0127576	0.390555
Bmpr1a	1.62495	1.00052	0.0127825	0.390936
Gm17096	-7.4319	-3.02121	0.0127942	0.390936
Gdf9	-5.34928	-2.23983	0.0128409	0.39182
Ltb4r1	1.36602	3.83072	0.0128653	0.39182
Dusp3	-1.17682	5.23083	0.0128804	0.39182
Gm12279	6.04443	-4.10883	0.0129114	0.39182
Gm15270	6.04443	-4.10883	0.0129114	0.39182
Gm8662	3.13496	-1.91616	0.0129181	0.39182
Cyp4b1-ps2	-0.946273	6.27284	0.012919	0.39182
Wnt9a	6.07573	-4.08568	0.0129199	0.39182
Zfp652os	-1.74748	2.30106	0.0129448	0.391995
Prdx4	0.868954	3.68836	0.0129499	0.391995
Egr3	1.77966	1.07852	0.0129747	0.392333
Ankrd65	8.8535	-1.78538	0.0129974	0.392333
Liph	8.8535	-1.78538	0.0129974	0.392333
Klra8	-1.17205	2.94399	0.0131523	0.396639
Gm26628	6.10154	-4.07383	0.0131711	0.396835
Gm26602	8.77215	-1.85015	0.0132176	0.397596
Gm37383	-7.13869	-3.30041	0.0132213	0.397596
RP24-285L8.3	7.03302	-3.58867	0.0132332	0.397596
RP24-83E15.3	8.76584	-1.85593	0.0132878	0.398561
Ggn	-2.94716	-0.885567	0.0132899	0.398561
Tubb1	-1.45045	6.79164	0.0133123	0.398751
1810053B23Rik	-1.91437	0.258217	0.0133291	0.398751
Eif4ebp1	-0.904734	5.73119	0.0133331	0.398751
Fam214b	-1.25197	7.26335	0.0134021	0.400443
Ska2	1.39836	2.65906	0.0134468	0.401409
Tesk2	1.35034	2.09326	0.0134689	0.401699
Gm29397	-2.64579	-0.589874	0.0135301	0.403153
Grap2	-0.840322	6.40765	0.0135494	0.403302
C78197	6.92953	-1.85328	0.0135717	0.403302
Cap2	-1.72318	1.03895	0.0135735	0.403302
Gm43154	-7.31247	-3.17033	0.0135849	0.403302
Wipi1	-1.33924	4.40834	0.0136596	0.40453
Pln	-4.8273	-3.07544	0.0136688	0.40453
Pde7b	-2.45728	1.12496	0.0136743	0.40453
Cops2	-0.845921	4.99639	0.0136763	0.40453
Gm36401	6.61039	-3.70626	0.0137223	0.405044
Gm16106	6.40947	-3.85579	0.0137297	0.405044
Acpp	1.412	2.34772	0.0137384	0.405044
Nudcd2	1.11314	3.17269	0.0137436	0.405044
Gm43200	-7.00341	-3.37868	0.0137706	0.405468
Lrg1	1.11938	4.47946	0.0137878	0.405606
Topbp1	0.730116	4.80508	0.0138729	0.40774
Gm28609	-1.59075	2.14062	0.0138976	0.408096
A330009N23Rik	6.82991	-3.60353	0.0139214	0.408425
Rsph1	2.88137	-0.75944	0.0140384	0.411483
St3gal1	-0.728353	6.43061	0.0140573	0.411666
Ccl21a	6.22988	-3.97061	0.014099	0.412478
Gm4707	-2.76585	-0.0690842	0.0141187	0.412478
Asf1b	1.99211	3.26894	0.0141437	0.412478
AC147560.1	-5.52199	-0.497318	0.014145	0.412478
Trav6-2	-6.90241	-3.46452	0.0141487	0.412478
Gm24523	5.63658	-1.95273	0.0141643	0.41256
Hist1h2bn	-1.46395	3.64034	0.0142007	0.413249
Syce2	1.63914	1.48831	0.0142768	0.415091
Otud5	-0.826623	6.54162	0.0143067	0.415314
Gm26887	-6.87448	-3.48858	0.0143235	0.415314
B230219D22Rik	0.956629	5.40023	0.014326	0.415314
Gstm3	8.67447	-1.93943	0.0143411	0.415314
Arhgap10	-1.583	6.56852	0.0143553	0.415314
Cep57	0.817744	3.97832	0.0143619	0.415314
Hist1h2an	2.11318	2.53458	0.0143742	0.415314
Cldn22	5.82982	-4.25736	0.0144633	0.417386
Ighg2b	-1.98139	1.51384	0.0144741	0.417386
Olfr755-ps1	-6.86114	-3.51023	0.014491	0.417386
Nek8	1.17015	2.59359	0.0145033	0.417386
5830418P13Rik	2.19272	-0.505196	0.0145184	0.417386
Dhcr24	-1.23847	5.28919	0.014527	0.417386
Pms2	1.03811	3.20182	0.0145362	0.417386
Dnaja1	-0.949212	5.74763	0.0145758	0.418154
Gm20521	8.64727	-1.96421	0.0146686	0.420275
Gm5148	2.94146	3.33241	0.0146757	0.420275
Eln	2.78858	-0.903762	0.0147035	0.420474
Kifc1	2.24702	2.85451	0.0147086	0.420474
Manea	0.910284	3.77836	0.0147413	0.420925
Lgals7	8.64038	-1.97047	0.0147525	0.420925
A430010J10Rik	6.03463	-4.10901	0.0147674	0.420925
Tnni2	1.40183	1.91904	0.0147764	0.420925
Cox5a	-0.877895	7.16404	0.0148142	0.421177
Gm37646	-4.93546	-4.77316	0.014824	0.421177
Zbtb16	2.19391	0.965732	0.0148256	0.421177
Crym	8.63347	-1.97676	0.0148372	0.421177
Nphp1	3.05156	0.0848437	0.0148789	0.421733
Ankfy1	1.4078	3.38948	0.0148898	0.421733
Sstr1	6.92116	-3.52367	0.0148959	0.421733
Gm44454	5.7836	-4.28339	0.0149151	0.42191
Spx	-6.96165	-3.4439	0.0149613	0.422845
Tacc3	1.48464	3.38827	0.0149757	0.422885
Gemin4	6.34539	-0.180041	0.01499	0.422919
Gm13612	-5.23305	-4.61401	0.0150336	0.423311
A230059L01Rik	1.88485	4.26064	0.0150413	0.423311
Dhrs7	0.948067	4.71731	0.0150431	0.423311
Sidt1	-1.04903	4.39833	0.0151003	0.424552
Myh9	-0.932411	7.54381	0.0151417	0.42511
Peg10	-2.14431	3.4576	0.0151464	0.42511
Bach2os	5.79143	-4.28395	0.0152017	0.426293
Aunip	3.09807	0.357854	0.0152177	0.426373
Itgb5	-1.60479	7.11756	0.015273	0.427552
Rasal3	-0.71837	5.98802	0.0153473	0.428654
Trbv22	5.69257	-4.3449	0.0153585	0.428654
C1d	1.22632	4.55374	0.0153589	0.428654
Smpdl3b	-1.57689	2.91401	0.0153653	0.428654
Rab43	-1.00397	5.49836	0.0153942	0.429091
Gm6899	6.06529	-4.08593	0.0154376	0.429931
Akr1b8	8.58411	-2.02159	0.0154545	0.430031
D430018E03Rik	5.17225	-4.70368	0.0155089	0.431175
Dr1	0.876576	5.29955	0.015543	0.431473
Slurp1	8.57691	-2.02811	0.0155463	0.431473
Cd209d	1.41911	1.45217	0.015597	0.432509
Adar	-1.00806	5.41435	0.0156747	0.434002
C5ar2	3.26257	0.395147	0.0156776	0.434002
Gm25177	-6.74372	-3.59001	0.0156929	0.434054
Tnfsf13	1.84096	1.74175	0.0157207	0.434265
Gm30292	-6.79728	-3.56414	0.0157273	0.434265
RP23-176M22.7	-5.0849	-4.68268	0.0157452	0.434326
Creg1	-1.10801	8.83784	0.0157564	0.434326
Tmem41b	1.12277	3.18343	0.0157884	0.434838
Tex264	-0.962118	3.82707	0.0158022	0.434849
Sfn	-0.7688	4.59782	0.0158272	0.43487
Nfatc2	-1.30682	2.56038	0.0158423	0.43487
Syt16	-4.95998	-4.77037	0.0158432	0.43487
Epx	7.31755	2.38044	0.0158633	0.435053
Cybrd1	8.54778	-2.05449	0.015923	0.43545
Mat1a	8.54778	-2.05449	0.015923	0.43545
Gm44951	-7.05191	-3.37818	0.0159288	0.43545
Rasd1	-6.97409	-3.44858	0.0159316	0.43545
Ggh	0.943137	4.04575	0.0159624	0.435925
Zfp185	6.04272	-1.78657	0.0160082	0.436747
Zfp26	1.05228	2.89373	0.0160195	0.436747
Fxn	1.18441	2.87329	0.016038	0.436883
Ift172	-1.11805	2.3707	0.0161195	0.438515
Ms4a4c	-0.723354	5.92806	0.016125	0.438515
Gm11945	7.33833	-3.40243	0.0161787	0.439323
Tmem30b	6.6876	-3.69783	0.0161818	0.439323
Pah	8.52554	-2.0746	0.0162159	0.439881
Ube4a	0.923911	4.05641	0.0162335	0.439989
Arl6ip6	0.882787	3.43846	0.0162572	0.440263
Tst	1.97389	1.59141	0.016276	0.440403
Trip13	1.63209	1.24626	0.0164005	0.443403
Gm26083	5.06815	-2.49545	0.0164722	0.443889
Haus1	1.04949	2.8623	0.0164846	0.443889
Spopl	1.5194	2.93318	0.0164919	0.443889
Rab10	-0.685825	6.21041	0.0165058	0.443889
Nsl1	1.67197	2.20657	0.0165063	0.443889
Gm44510	3.68705	2.87172	0.0165119	0.443889
Ptk2b	-0.680001	6.85206	0.0165144	0.443889
Gm10182	1.18301	4.03428	0.0165783	0.445235
Gm13861	-6.73235	-3.61441	0.0165945	0.445301
Gm29050	-6.96734	-3.45331	0.0166209	0.445641
Tnxb	5.80576	-2.00582	0.0166521	0.446109
Ankrd22	3.89909	1.19944	0.016671	0.446246
Pla2g16	-1.18726	9.5417	0.0167088	0.44683
Atp2a3	-0.863509	8.39922	0.0167204	0.44683
Cdc45	2.4521	2.11091	0.0167911	0.448348
2610528A11Rik	-6.68213	-3.64938	0.0168277	0.448955
Tmem74	-6.66522	-3.65161	0.016867	0.449628
Suco	0.874537	4.07766	0.0168807	0.449628
Slc30a4	0.991878	3.29998	0.0169167	0.450217
Mgarp	-6.67897	-3.63656	0.0169557	0.450456
Xkrx	-0.970308	3.61594	0.0169624	0.450456
Glt28d2	5.52214	-4.45405	0.0169674	0.450456
Bcas3os1	-2.7421	0.479545	0.0170354	0.451759
4930562F07Rik	8.4645	-2.12966	0.0170443	0.451759
Trnp1	2.31144	1.7234	0.0170776	0.452271
Arap1	-0.830355	6.17107	0.0170961	0.452391
Mta3	-0.851482	5.91388	0.0171104	0.452399
Hist1h2ag	2.21056	2.69486	0.0171388	0.452706
Rab34	3.3002	-1.08238	0.0171625	0.452706
Scgb1c1	-4.07986	-0.555397	0.0171639	0.452706
Gm8355	-0.762702	5.407	0.0171842	0.452871
Gm37403	-6.63211	-3.67962	0.017263	0.454579
Tfdp1	1.26028	3.96186	0.0172941	0.455027
Gm44524	5.62698	-3.12083	0.0173712	0.456507
Id2	1.04437	5.38889	0.0173885	0.456507
Gm26508	6.16276	-4.01365	0.0174052	0.456507
Gm42664	3.75552	-2.37619	0.0174067	0.456507
Trav13-2	-6.94443	-3.47315	0.0174575	0.457263
Pygm	-1.26999	1.94144	0.0174667	0.457263
Smoc2	5.77747	-0.638939	0.0174779	0.457263
Kcna4	-4.54653	-3.14938	0.017512	0.457786
Psca	8.90579	-1.88282	0.017531	0.457912
Cenpi	4.01655	0.303912	0.0175783	0.458303
Slc16a1	1.36997	4.3054	0.0175808	0.458303
Traf3	-1.5821	3.83225	0.0175983	0.458303
Slc35a3	0.929644	3.80263	0.0176026	0.458303
Gm44950	3.23633	-0.402978	0.0176459	0.458348
Trdmt1	1.17931	2.1553	0.0176468	0.458348
9330175M20Rik	-6.83774	-3.50104	0.0176503	0.458348
Gm27255	5.58352	-4.40831	0.0176703	0.458348
Gm44025	-2.86672	1.73932	0.017675	0.458348
Mttp	1.96059	0.330311	0.0177222	0.458882
Myh7	6.06374	-4.10257	0.0177239	0.458882
Ankrd13c	0.931095	4.15013	0.0177588	0.459418
Ttc39a	-2.79561	2.26436	0.0177947	0.459481
Gm5648	4.98962	-2.27864	0.0178097	0.459481
Flt3	1.47465	1.92343	0.017817	0.459481
Fhl1	-1.35501	5.50556	0.017818	0.459481
Hmgb2	1.20307	6.51008	0.0178675	0.46039
Gm8459	3.41046	-1.32029	0.0179253	0.461512
Msgn1	-6.8221	-3.56923	0.0179785	0.462241
Foxc1	4.34208	-2.18787	0.0179868	0.462241
Rbm24	4.75797	-2.45499	0.0179977	0.462241
Cirbp	0.911546	5.48371	0.0180107	0.462241
Tdo2	8.39258	-2.19425	0.0180673	0.463291
Gbp5	-1.17982	2.40327	0.0180802	0.463291
Tshr	6.43693	-3.83564	0.0180996	0.463422
Gm21738	8.38437	-2.20161	0.0181874	0.464988
Phxr2	5.70964	-4.33893	0.0181895	0.464988
Klhdc2	0.734226	4.27032	0.0182147	0.465266
4930547M16Rik	6.51632	-3.75348	0.0182361	0.465445
Gm38077	2.67677	-0.422668	0.0182715	0.465982
F11r	-1.23733	3.00068	0.0183147	0.466716
Lpo	8.8502	-1.93917	0.0183704	0.467768
Rras	-0.813526	4.03635	0.0184369	0.46877
Gm28374	-6.55058	-3.74276	0.0184387	0.46877
Gm45033	-5.01231	-2.76439	0.0184746	0.469313
Acsl1	-0.944063	6.18485	0.0185475	0.470653
Gm26809	8.35943	-2.22393	0.0185564	0.470653
Gm20657	-6.67346	-3.6676	0.0185712	0.470659
Rrm1	1.63585	4.55986	0.0186754	0.472929
Zfp541	-6.74349	-3.57401	0.0187128	0.473508
Gm27201	-6.53002	-3.75607	0.018731	0.473596
Gm5096	6.83075	-3.51245	0.0187703	0.473691
Spc25	2.0061	2.65864	0.0187706	0.473691
Cdh11	2.99944	-0.497452	0.0187926	0.473691
Atg4a	-0.930517	6.41236	0.0187932	0.473691
4930415O20Rik	8.82159	-1.96817	0.0188169	0.473919
Gja4	-6.62875	-3.66627	0.018841	0.474158
Clec4a3	-1.07846	4.24228	0.0188643	0.474375
Pigm	0.888824	4.93425	0.0188889	0.474626
Akt3	-0.749459	4.97446	0.0189424	0.475602
Anxa3	1.93268	2.83003	0.0189604	0.475685
Rarres2	4.58166	1.90336	0.0190007	0.476327
Gm29585	8.3255	-2.25424	0.0190689	0.477063
Pif1	4.35496	1.1293	0.0190821	0.477063
Taf15	-0.946351	4.30631	0.0190837	0.477063
Tmem28	-3.47514	-2.63238	0.019089	0.477063
Gm2287	5.76953	-4.28285	0.0191552	0.478086
Vstm4	2.87954	-1.88723	0.0191598	0.478086
Gm37953	-5.34908	-4.56676	0.0191864	0.478086
Aldh2	-1.14948	8.53994	0.0191989	0.478086
Dnajc19	0.790892	3.89295	0.0192038	0.478086
1700108F19Rik	6.73266	-3.87827	0.0192427	0.478689
Gm10131	0.86839	3.54915	0.0192777	0.47919
Gpr137b-ps	1.10346	2.30526	0.0192987	0.479344
Rnpepl1	-0.723041	5.63929	0.0193411	0.48001
Gm9484	2.20072	-0.823057	0.0193551	0.48001
Chrac1	0.760613	4.6713	0.0193884	0.480469
Rbm41	1.6524	0.954779	0.0194384	0.481245
Kcnq1	5.56941	-2.61141	0.0194634	0.481245
Ifitm6	1.4125	5.7593	0.0194644	0.481245
RP23-372N15.4	-6.74417	-3.63063	0.0195029	0.481831
Cdca5	3.33768	2.0683	0.019524	0.481984
Gm26710	-6.6685	-3.63145	0.0196027	0.482915
E130218I03Rik	8.29075	-2.2852	0.0196064	0.482915
RP23-60P23.4	6.51988	-3.77373	0.0196065	0.482915
Cox6a1	-0.754629	8.25339	0.0196285	0.48309
Gm13688	-6.78909	-3.59605	0.0196978	0.484429
Cenpe	2.25555	2.27919	0.0197304	0.484482
Slc35e2	1.1855	2.84768	0.0197415	0.484482
Ccl20	8.28193	-2.29305	0.0197448	0.484482
Srsf5	0.682077	6.06547	0.0197757	0.48487
Garem	2.76866	-0.0930512	0.0198291	0.485257
P3h4	2.60522	-0.447421	0.0198657	0.485257
R3hdm1	-0.824225	4.72751	0.0198696	0.485257
Abcb6	1.43868	2.77315	0.0198761	0.485257
Alg10b	1.20442	2.30873	0.0198817	0.485257
Gm12843	5.42305	-4.517	0.0198833	0.485257
Slc39a6	-1.2125	3.09737	0.0198963	0.485257
Tmem27	-6.83173	-3.5629	0.0200099	0.487136
Pcdhgb5	3.70971	-0.918547	0.0200178	0.487136
Rpl19-ps4	-6.45742	-3.81623	0.0200276	0.487136
Adam8	0.976052	3.98789	0.0200335	0.487136
Kpna1	-1.09657	5.29257	0.0201205	0.488883
Bok	2.85615	-1.26144	0.0201905	0.490186
Tagap	-0.780945	5.18223	0.020218	0.490186
Ehd4	-0.874009	6.22747	0.0202195	0.490186
Olfr1034	5.94518	-4.16253	0.0202588	0.490447
1700028I16Rik	-4.02782	-1.6156	0.0202892	0.490447
Zbtb20	-0.769419	3.91985	0.0202907	0.490447
Gm4152	-4.04503	-3.00407	0.0202908	0.490447
Gm15340	8.2461	-2.32488	0.020316	0.49069
Ptges	2.44009	-0.413918	0.0203371	0.4907
AC087559.2	5.20684	-4.63968	0.0203483	0.4907
Sft2d3	1.16417	2.49823	0.0203619	0.4907
Krt7	2.36586	0.708003	0.0204109	0.491515
Rps10-ps1	0.691916	5.07397	0.0204333	0.491691
Neurl1a	-1.54239	1.61753	0.0204883	0.492646
Slc35g1	1.23317	2.38577	0.0205213	0.493076
Scamp5	-1.31799	2.18468	0.0205828	0.494185
Gm14862	-2.78354	-0.232363	0.0206411	0.494871
Plekhm3	1.16611	3.59403	0.0206424	0.494871
Bcap29	0.789051	4.04753	0.0206572	0.494871
Phf21a	-0.928352	4.08783	0.0206792	0.494902
Smr3a	8.66554	4.23513	0.020689	0.494902
Pmf1	0.870667	4.54815	0.0207272	0.495448
Megf9	1.23304	3.11692	0.0207635	0.495829
Whamm	-0.796374	3.83087	0.0207737	0.495829
Gm26890	-2.79054	-1.01573	0.0208026	0.496154
Ski	-0.660701	4.92819	0.0209286	0.496864
Gm28523	-6.99537	-3.43027	0.0209297	0.496864
Gsn	-1.08517	7.05182	0.0209351	0.496864
Mfap3l	-1.40371	4.67925	0.0209525	0.496864
Hspb8	2.83417	-0.371561	0.0209569	0.496864
Uhmk1	-0.658341	5.78491	0.0209603	0.496864
Tomm20	0.702815	6.76177	0.0209639	0.496864
Platr7	8.26776	-2.31929	0.0209656	0.496864
Hba-x	-4.0002	-1.81348	0.0209801	0.496864
4732440D04Rik	2.11383	1.84352	0.0209858	0.496864
RP24-252B21.3	3.32488	-1.02427	0.0210036	0.496922
Litaf	-1.00534	7.19261	0.0210466	0.497576
Ifi203	-0.782453	6.74348	0.0211529	0.499024
Ramp2	2.96411	-0.947115	0.0211538	0.499024
Snhg4	1.81204	2.19079	0.0211541	0.499024
Gm26596	8.19063	-2.37401	0.0212282	0.500407
Gm5456	-1.78049	0.45612	0.021264	0.500792
Fam81a	-4.61721	-2.12111	0.021284	0.500792
Celf2	-1.25762	6.03775	0.0212909	0.500792
Gxylt2	3.67911	-3.14293	0.021413	0.502529
Clec16a	-0.914976	2.96056	0.0214159	0.502529
Gm20695	4.18034	-1.04316	0.0214187	0.502529
Nbl1	1.95527	1.09101	0.0214268	0.502529
Tln1	-0.971493	7.61804	0.0214936	0.503221
Shmt1	1.65988	0.38207	0.0215136	0.503221
Gm43421	6.36216	-3.88999	0.021514	0.503221
Mospd2	1.0424	2.54655	0.0215228	0.503221
Gm20479	8.17166	-2.39077	0.0215481	0.503221
Hbb-bs	3.43935	16.5264	0.0215561	0.503221
Peak1os	6.20747	-4.08546	0.0215651	0.503221
9530046B11Rik	5.36614	-4.53778	0.0215964	0.503589
Map7d1	-0.766595	4.76377	0.0216218	0.503819
Efna2	4.32717	-3.30309	0.0216662	0.50449
Gm26739	6.21625	-3.9712	0.0217286	0.505579
Gypa	-1.11003	9.05733	0.0217494	0.5057
Casp2	1.34144	4.02547	0.0218066	0.506666
Ccdc158	-6.40025	-3.83782	0.021851	0.507336
Nr1i3	8.15243	-2.40773	0.0218765	0.507562
Adamts5	4.75344	-1.94439	0.0219219	0.508014
Rfc4	1.33201	3.13822	0.0219273	0.508014
Lrrc26	8.63686	-2.15523	0.0219468	0.508101
Dtwd1	1.28217	1.49445	0.0220431	0.509447
Slc38a10	-0.685452	5.8694	0.0220596	0.509447
Il1r2	1.33962	3.04451	0.0220677	0.509447
Cd36	-0.711964	6.08786	0.0220678	0.509447
Gper1	-6.30809	-3.91788	0.0221214	0.510321
Gna13	0.721407	5.91899	0.0222012	0.511797
St5	2.25899	1.44999	0.0222177	0.511813
Gm35106	5.59451	-4.39311	0.0222367	0.511842
Cd177	2.19872	4.73614	0.0222505	0.511842
Coq9	0.746132	3.93511	0.0222665	0.511846
Kbtbd3	1.50666	2.20207	0.0222856	0.511921
Arl3	-0.960974	3.19632	0.0223491	0.512039
Gm37248	-1.69833	1.65878	0.0223536	0.512039
Gm44907	4.73115	-2.74766	0.0223557	0.512039
Nip7	0.773352	4.42253	0.0223711	0.512039
Pvt1	1.44079	1.52037	0.0223842	0.512039
Gm16933	8.12309	-2.43356	0.0223856	0.512039
Igfbp7	3.20655	0.977615	0.0224258	0.512263
Stk10	-0.763702	6.26001	0.022427	0.512263
Aoc3	5.80366	-4.2779	0.0225496	0.513642
B3gnt2	0.735259	5.41267	0.02255	0.513642
Fxyd2	6.10817	-0.088991	0.0225566	0.513642
Ikbke	-0.770646	4.61281	0.0225687	0.513642
Gm45084	-6.33106	-3.91288	0.0225888	0.513642
Traf1	-0.798747	4.18007	0.0225946	0.513642
Ttc33	-1.17938	4.44183	0.0225984	0.513642
Casc5	2.2661	1.59269	0.0226285	0.513966
Ltb4r2	-6.31005	-3.92503	0.0226983	0.51519
1700022I11Rik	8.1032	-2.45104	0.0227366	0.515406
Fam213b	1.40774	1.2611	0.0227397	0.515406
Dgke	1.02986	2.82619	0.0228053	0.516531
Gm37053	-6.59719	-3.7313	0.0228325	0.516647
Gm11675	-1.64031	0.476367	0.0228794	0.516647
Tgfb1	-0.761579	7.3509	0.022896	0.516647
2310074N15Rik	-5.07444	-4.72182	0.0228968	0.516647
Herc6	-0.848359	3.54849	0.0229057	0.516647
Gm16073	-6.48435	-3.7674	0.0229061	0.516647
CH25-501L8.4	-3.24336	-2.50757	0.022962	0.517547
Pydc3	-0.85903	3.99986	0.0229906	0.517739
Gm23628	5.17879	-4.65911	0.0230145	0.517739
Ncoa7	-0.917478	5.21913	0.0230542	0.517739
Gm29361	5.28713	-3.43231	0.0230872	0.517739
Gm6210	-0.784668	4.42303	0.0231	0.517739
E2f7	5.76563	-0.259625	0.0231054	0.517739
Spa17	-1.37215	2.3068	0.0231082	0.517739
Pls1	-1.23674	3.97214	0.0231105	0.517739
Gm4262	-4.30694	-1.32547	0.0231143	0.517739
Itgb7	-0.736064	7.01564	0.0231936	0.518413
Hmcn2	8.56963	-2.22321	0.0231988	0.518413
Lipf	8.56963	-2.22321	0.0231988	0.518413
Loxl3	-2.6733	0.127553	0.0232085	0.518413
Timm8a2	-6.57967	-3.7479	0.0232662	0.518622
Oit3	-1.96699	0.397042	0.0232804	0.518622
Elof1	0.704548	5.17766	0.0232837	0.518622
Pxt1	-6.66274	-3.62893	0.0233052	0.518622
Gch1	1.16376	4.38329	0.0233167	0.518622
Gm43138	-6.45489	-3.78917	0.0233187	0.518622
Msc	-6.29803	-3.93774	0.0233299	0.518622
Gm36932	-2.10326	0.118386	0.0233639	0.519022
Slc27a5	-6.34481	-3.90747	0.0234188	0.519884
Gm45221	4.2535	-1.08529	0.0234374	0.51994
Sqstm1	-0.776291	7.13587	0.0234565	0.520008
Fam180a	6.09103	-1.75097	0.0234745	0.520051
Gm13167	1.27842	2.59349	0.0235016	0.520295
Commd6	0.707085	4.216	0.0235847	0.52145
Gm43185	6.13761	-4.05047	0.0236099	0.52145
Tpsb2	8.11547	-2.45501	0.023627	0.52145
Slc35a5	0.741106	3.76152	0.0236303	0.52145
Gm10658	-4.49673	-1.52069	0.0236458	0.52145
Gm44762	8.05224	-2.49571	0.0236571	0.52145
Ramp1	0.789395	4.99596	0.0236664	0.52145
BB031773	5.95576	-4.28086	0.0237565	0.523079
Gm44705	-1.37192	2.25335	0.0238043	0.523407
Gm43693	-6.35424	-3.86582	0.0238127	0.523407
Bcas3	-1.1155	4.28613	0.0238199	0.523407
Fn3k	2.0513	2.29161	0.0239073	0.524972
Gm25951	-4.99975	-1.93598	0.0239849	0.52632
Foxs1	6.11265	-4.1177	0.0240355	0.527072
Apex2	2.60351	5.64498	0.0240713	0.527501
Pyhin1	-0.711056	6.59772	0.0240898	0.527549
Cd200	0.988779	4.39668	0.0241216	0.52763
I830127L07Rik	2.05965	4.7017	0.0241386	0.52763
Gm15760	5.29452	-3.42604	0.0241609	0.52763
Gm25014	5.0709	-4.70921	0.0241632	0.52763
Hist1h2br	-1.3977	4.21548	0.024175	0.52763
Gm27762	6.03725	-4.12024	0.0242179	0.527977
Tmem140	-0.843751	4.99421	0.0242234	0.527977
Gm43560	4.93937	-4.7864	0.0242575	0.528362
Gm16286	1.61355	4.50292	0.0243042	0.528855
Mrps10	1.05021	3.31446	0.0243372	0.528855
Popdc2	1.92539	0.501043	0.0243419	0.528855
Grhl1	-4.50084	-2.64552	0.0243561	0.528855
2310009B15Rik	0.976208	2.48512	0.0243617	0.528855
Ncor2	-1.13575	4.32383	0.0243907	0.529128
Cd99l2	-1.06991	3.12487	0.0244079	0.529148
Ano1	8.01012	-2.53249	0.0244411	0.529515
Il2rg	-0.810518	7.05907	0.0244847	0.530103
BC001981	5.98432	-4.1565	0.0245508	0.531095
Clspn	2.99938	1.13058	0.0245639	0.531095
Gm11274	-1.56887	4.16369	0.0245797	0.531095
Fmo2	4.98607	0.544916	0.024642	0.532087
Gm44335	4.5842	-2.73324	0.0246715	0.532369
Gm38375	6.02907	-4.17985	0.0246928	0.532473
Gm14843	-6.23613	-3.95279	0.0247856	0.533793
Kat2a	-0.714232	4.24291	0.0247869	0.533793
Rn7s1	2.46785	9.46752	0.0248569	0.534943
Rn7s2	2.46532	9.46734	0.0249257	0.536067
Pxmp2	1.74776	0.866844	0.0249784	0.536844
Cys1	5.9853	-4.21209	0.0250542	0.538117
Plet1os	4.97719	-4.76873	0.0250991	0.538724
Tyms	1.2763	2.91944	0.0251433	0.539147
Gm22697	4.29032	-3.64784	0.0251564	0.539147
Rrp12	-1.13839	2.49785	0.0251687	0.539147
Eif1-ps1	-2.01329	0.2004	0.0252104	0.539683
Tmem70	0.77891	3.71833	0.025267	0.540524
Gm26027	-6.4144	-3.88042	0.0252928	0.540524
Thoc7	0.759573	4.76844	0.0253144	0.540524
Rhou	1.96088	2.04916	0.0253164	0.540524
Tfcp2l1	4.28556	-1.54159	0.0253698	0.541297
Timm8b	0.739478	4.30342	0.0253861	0.541297
Gm28731	5.94007	-4.24516	0.0254409	0.541579
Gpsm2	1.85299	2.66138	0.0254542	0.541579
Rev1	0.789716	3.40426	0.0254608	0.541579
Gm8177	5.38143	-4.54203	0.0254662	0.541579
Zfp580	1.76197	0.811614	0.0255024	0.541896
Gm43627	-5.06133	-4.72769	0.0255146	0.541896
Cdc42ep3	0.758534	4.54384	0.0256199	0.54367
Pea15a	-0.705666	5.02573	0.0256317	0.54367
Prkcq	-0.87815	5.5309	0.025667	0.543734
Irf2	-0.745579	5.16331	0.0256683	0.543734
Ppp6r1	-0.745223	7.4095	0.0256882	0.5438
Dusp16	-0.921159	3.54471	0.0257352	0.544344
Cmpk1	0.700098	5.87767	0.0257475	0.544344
Ahdc1	-1.4994	1.71248	0.0258593	0.546351
Fmnl1	-0.692374	7.25153	0.0258763	0.546355
Tlr4	1.05266	2.34404	0.0259358	0.547253
Gm37463	-6.24541	-3.98397	0.0259685	0.547587
Gm42546	-6.93156	-3.41821	0.0260082	0.548067
Tmed1	0.97328	2.64483	0.0260852	0.548992
Gm28052	8.425	-2.36923	0.026114	0.548992
Prss22	8.425	-2.36923	0.026114	0.548992
Gm12352	7.92202	-2.60905	0.0261313	0.548992
Ptx3	5.75082	-4.31182	0.0261368	0.548992
Trim12a	-0.751023	5.73624	0.0261539	0.548995
Acer2	-2.21954	3.29124	0.0261711	0.548999
Zbp1	-1.17833	4.65045	0.0262732	0.550785
Reep2	-1.55909	1.80233	0.0263147	0.551299
Cmbl	4.1478	-0.622193	0.0263746	0.552197
Mcemp1	1.25523	4.81826	0.0265032	0.553763
Tat	7.89913	-2.62885	0.0265115	0.553763
Nfkb2	-0.656743	5.71611	0.026517	0.553763
Spag8	-6.13978	-4.01813	0.0265401	0.553763
Asap1	-0.799682	5.38743	0.0265454	0.553763
Col24a1	-4.52292	-4.97565	0.026552	0.553763
Sart1	-0.670856	5.1978	0.0265708	0.553797
Gm38218	4.71928	-1.22323	0.0266376	0.554407
Neil3	3.54634	1.47257	0.0266447	0.554407
Epb41l4a	5.04855	-4.71767	0.0266514	0.554407
2810454H06Rik	2.4465	0.607842	0.0267308	0.555701
Gm44126	2.01661	0.353525	0.0267502	0.555748
Clec9a	-1.59481	0.978525	0.0268052	0.556534
Rag2	4.56298	-0.509437	0.0268764	0.557655
Tmem120b	1.55304	1.9585	0.0269195	0.557937
Gm38102	6.28444	-3.95162	0.0269286	0.557937
1700003G18Rik	8.38646	-2.40808	0.0269444	0.557937
Gm29126	5.2079	-4.64265	0.0269589	0.557937
Fam204a	0.787716	3.80368	0.0270435	0.559157
Arhgap28	-2.6309	-0.15777	0.0270765	0.559157
Ppp1r9b	-0.919404	6.12108	0.0270801	0.559157
Angptl3	7.86411	-2.65909	0.0271032	0.559157
Odf3b	-6.29789	-3.96444	0.0271114	0.559157
Smim5	1.93145	2.16798	0.0271214	0.559157
Il16	-0.655503	6.8536	0.0272421	0.561289
Gm13387	-5.93427	-4.18293	0.0272822	0.56154
B130046B21Rik	7.85224	-2.66931	0.0273064	0.56154
Gm26649	7.85224	-2.66931	0.0273064	0.56154
Prf1	-1.00071	3.60685	0.0273279	0.561626
Myl6	-1.11393	10.9051	0.0273765	0.562099
Kcnk2	2.59177	-1.2944	0.0273856	0.562099
Pacsin1	-1.29136	2.99134	0.0274157	0.56236
C030017D09Rik	-6.54887	-3.77849	0.0274391	0.562431
Megf6	4.80748	-2.42033	0.0274539	0.562431
Pou2f2	-1.0758	6.63302	0.0275118	0.562568
Dynlrb2	7.84028	-2.67961	0.0275127	0.562568
Ugt2b36	7.84028	-2.67961	0.0275127	0.562568
Slk	0.753361	4.83978	0.0275819	0.563621
Fpr3	4.79918	-4.85444	0.027599	0.563621
Zfp652	-0.747227	6.01687	0.0276402	0.564107
Zfp449	5.45186	-2.30196	0.0276915	0.564798
Pck1	7.82822	-2.68998	0.0277221	0.564943
Abcg4	3.05583	1.20395	0.0277552	0.564943
Gm25395	-6.34335	-3.92268	0.0277697	0.564943
RP23-133J23.2	-6.11402	-4.03285	0.0278062	0.564943
A930018P22Rik	8.34687	-2.44795	0.0278216	0.564943
Cyp2j12	8.34687	-2.44795	0.0278216	0.564943
Pcdha4	8.34687	-2.44795	0.0278216	0.564943
Col5a2	4.72104	-2.23245	0.0278524	0.564943
4930507D05Rik	5.6881	-4.42469	0.0278875	0.564943
Mpg	0.789955	3.45406	0.0278944	0.564943
Dgka	-0.709867	7.00522	0.0279217	0.564943
Aoc1	7.81605	-2.70043	0.0279349	0.564943
Gm16378	-1.27173	2.62334	0.0279396	0.564943
Lyrm7os	-5.89053	-4.21331	0.0279602	0.564943
Eif5a	0.681705	7.7452	0.0279602	0.564943
Hist1h4n	-1.37937	4.74922	0.0279885	0.565049
Rnu6	-4.52749	-4.97434	0.0280004	0.565049
Trmt13	1.09787	2.33433	0.0280409	0.565384
B2m	-0.788946	10.5093	0.0280519	0.565384
Nefh	-1.25638	1.52206	0.0280882	0.565764
Apoc3	7.80378	-2.71096	0.0281509	0.566323
Gata4	7.80378	-2.71096	0.0281509	0.566323
Lyplal1	5.13642	-2.97882	0.0281942	0.566842
Rgs20	-4.39044	-3.28008	0.028226	0.567129
Layn	-1.66499	1.83577	0.0282876	0.568015
Mgl2	3.2887	-0.428013	0.0283484	0.568883
Sntn	7.7914	-2.72157	0.0283704	0.568971
Gm16437	-1.04208	3.6453	0.0284081	0.569376
Vmp1	0.757078	5.55936	0.0284364	0.56959
Zbtb4	-1.00055	4.13676	0.0285251	0.570611
Hist1h3i	-1.89257	0.411499	0.0285302	0.570611
Gm19719	3.85982	-0.92295	0.0285402	0.570611
Gm44891	-1.59001	1.50195	0.0286134	0.571721
Hist1h2bk	-1.32168	2.3948	0.0286476	0.571897
Brca2	1.87293	1.39602	0.0286575	0.571897
Rpph1	2.20088	3.22275	0.0287266	0.572923
Gm26673	-5.99627	-4.11428	0.0288183	0.574332
Gm37960	-6.25741	-3.98007	0.0288339	0.574332
Lrrtm2	-2.33098	-1.58151	0.0288505	0.574332
H2-T24	-0.771178	5.19443	0.0289315	0.575591
Idh3a	0.706051	4.37105	0.0289509	0.575623
A530030E21Rik	-0.832645	4.01004	0.0289995	0.576019
Ighv1-43	-4.50138	-2.7864	0.0290064	0.576019
Gm20463	7.75362	-2.75388	0.02905	0.576432
Gdf1	-2.85718	-1.97936	0.029064	0.576432
Cenpl	1.10342	2.65561	0.0290805	0.576432
Pydc4	-0.776377	4.78988	0.0291076	0.576495
Gm8228	-5.79252	-4.25969	0.0291374	0.576495
Gm12602	-5.91715	-4.20348	0.029148	0.576495
Gm15869	-6.44575	-3.78693	0.0291549	0.576495
Gm19569	2.29704	-1.20774	0.029284	0.578693
Kcne4	4.69495	-4.90671	0.0293378	0.579188
Zmiz2	-0.658822	6.12619	0.0293644	0.579188
S100a13	-0.648046	5.30293	0.0293766	0.579188
Klf5	2.01526	-0.19202	0.0293805	0.579188
Gm44366	5.52216	-4.60063	0.0294058	0.579289
Nbr1	-0.992981	4.2564	0.0294214	0.579289
Rbm7	0.714025	5.49888	0.0294957	0.580398
Wdr76	1.10157	2.52194	0.0295452	0.580708
Gm26787	-6.29141	-3.96842	0.0295497	0.580708
Mepce	-0.719935	5.27698	0.0295652	0.580708
Gm10571	-5.80766	-4.2454	0.0296165	0.580727
Milr1	0.845902	3.73043	0.0296377	0.580727
Runx3	-0.670516	4.52705	0.0296633	0.580727
Tesk1	-0.654539	4.46314	0.0296759	0.580727
Gm43467	5.15702	-3.27369	0.0297101	0.580727
Mms22l	1.2401	2.1009	0.0297221	0.580727
Parva	1.53923	0.709135	0.0297531	0.580727
8030462N17Rik	1.16628	2.27462	0.0297552	0.580727
4921514A10Rik	7.71483	-2.78694	0.0297634	0.580727
5830462I19Rik	7.71483	-2.78694	0.0297634	0.580727
Ugt1a8	7.71483	-2.78694	0.0297634	0.580727
Glo1	-0.737353	6.35279	0.0297943	0.580888
Prss50	7.78351	-2.74563	0.0298219	0.580888
Rgs10	-1.11985	7.78503	0.0298255	0.580888
Gm26840	-5.72946	-4.31337	0.0298848	0.581627
mt-Tc	5.08417	-3.58803	0.0299154	0.581627
RP23-383A10.3	-6.17419	-4.05193	0.0299173	0.581627
Gm43061	-6.11254	-4.09516	0.0300129	0.583136
Gm20425	4.77327	-4.86366	0.0300383	0.58328
Tcte2	-4.28515	-3.50162	0.0300941	0.583392
Gm43216	-6.23333	-4.00997	0.0301144	0.583392
Gm5069	-1.47266	2.63211	0.0301221	0.583392
Gm44627	-3.9008	-1.78193	0.030142	0.583392
Churc1	0.643219	4.82284	0.0301772	0.583392
Gpr150	3.24983	-1.64416	0.0301852	0.583392
Gm45191	-5.97549	-4.17019	0.03019	0.583392
Rab32	0.829081	4.27933	0.0302019	0.583392
Gpx2	7.30345	-1.37112	0.0302257	0.583392
Qrich1	-0.869801	4.42366	0.0302313	0.583392
Gm14001	-6.04972	-4.13888	0.0302592	0.583392
Rpl9-ps7	0.64995	6.68721	0.0302697	0.583392
Gm13509	-0.984303	6.01889	0.0302782	0.583392
Cldn20	-6.63251	-3.71591	0.0303171	0.583514
Gm42866	-6.20911	-3.95947	0.0303298	0.583514
Gbx2	-3.03862	-2.56137	0.0303766	0.583514
Acvr2b	-6.05292	-4.13713	0.0304155	0.583514
Gm37993	-6.04816	-4.13976	0.0304219	0.583514
Rtn4ip1	-1.15241	5.45216	0.0304222	0.583514
Cyp27a1	-0.952287	4.03461	0.0304304	0.583514
Mst1r	5.31843	-1.59456	0.0304363	0.583514
2310036O22Rik	-0.645574	6.82395	0.0304467	0.583514
Neu4	5.96144	-4.46001	0.0304826	0.583857
Hist1h2bg	-1.17222	5.08234	0.0305168	0.58393
Mn1	2.63146	-1.33155	0.0305225	0.58393
Eomes	-1.20878	1.54596	0.0306123	0.584642
Bet1	0.813043	3.37514	0.0306373	0.584642
Glrx5	-1.02684	9.24632	0.0306657	0.584642
4930568A12Rik	-6.18885	-4.0436	0.0306698	0.584642
Gm38182	-5.76254	-4.30158	0.0306924	0.584642
Zfp119b	1.27822	2.07212	0.0306989	0.584642
Gm37979	5.22093	-4.63447	0.030715	0.584642
Adgb	7.73609	-2.78652	0.0307222	0.584642
Pnpla1	7.73609	-2.78652	0.0307222	0.584642
Gm44953	-6.43403	-3.85863	0.0307859	0.585511
Mapk14	-0.780695	5.85253	0.0308219	0.585852
4930503L19Rik	1.23864	1.40604	0.0308468	0.585911
Gm38312	-5.90314	-4.21751	0.0308612	0.585911
Abl2	0.831373	4.12511	0.0308918	0.586147
Ccnyl1	1.22546	1.56503	0.0310115	0.587209
Gm43658	-6.30427	-3.95073	0.031019	0.587209
Fam63a	-0.723155	4.75009	0.0310266	0.587209
Pon1	7.64776	-2.84384	0.0310345	0.587209
Cxcl13	3.81019	0.967949	0.0310693	0.587209
Ltbp4	1.86128	0.709755	0.031081	0.587209
Trim62	-1.32657	1.17302	0.0310905	0.587209
Trem3	1.02679	3.80601	0.0310995	0.587209
Flna	-0.681839	7.93617	0.0311109	0.587209
Foxm1	1.92115	2.47391	0.0311509	0.587424
Gm11714	5.89637	-1.93149	0.0311586	0.587424
Gsg2	1.17909	2.11515	0.0312628	0.589046
Lrrc29	-1.3703	2.64456	0.0313152	0.589232
Gm24105	6.40427	-4.19862	0.0313176	0.589232
Gimap7	-0.949023	4.9307	0.0313272	0.589232
Ccnb2	1.5648	4.11618	0.0313836	0.589947
Tubd1	1.44549	1.49697	0.0314017	0.589947
Rac1	-0.764476	8.31716	0.0314815	0.591104
Trav15d-1-dv6d-1	7.62003	-2.86725	0.0315743	0.592452
Gm42421	4.58178	-4.9612	0.0315899	0.592452
C1qb	2.32167	3.91408	0.0316205	0.592602
E2f3	1.19383	2.00082	0.0316415	0.592602
Gm36963	5.8207	-4.26477	0.0316528	0.592602
Gm2810	-0.947516	3.98463	0.0316956	0.592817
Gm13240	4.63023	-4.94168	0.0317095	0.592817
Lbr	0.631252	6.47757	0.031734	0.592817
Gm13232	1.34552	2.22858	0.0317374	0.592817
Gm5602	-5.83698	-4.21749	0.0317823	0.592932
Gm9419	-5.83698	-4.21749	0.0317823	0.592932
Klhl9	0.71859	4.89663	0.0317985	0.592932
RP23-50L10.1	5.38642	-4.69554	0.0319978	0.596305
Bpifa2	9.48667	4.93504	0.0320273	0.596512
Cdo1	2.24515	0.124316	0.0320735	0.596893
Nckap5l	-0.912925	2.99942	0.0320902	0.596893
Nkain4	3.88617	0.853596	0.0321031	0.596893
Rab20	1.70319	1.43587	0.0321871	0.598112
Hprt	0.606348	5.74295	0.0322108	0.598208
Nudt19	0.708791	4.15362	0.0322439	0.598481
Gm37320	-5.9084	-4.2343	0.0322925	0.59878
Tax1bp3	-0.834174	3.8771	0.0323739	0.59878
Tsku	-5.85834	-4.24901	0.0323768	0.59878
Itgb1	-0.808476	6.83632	0.0323807	0.59878
Pepd	-0.836969	5.19422	0.0323823	0.59878
Tssc1	-0.95203	5.51982	0.0324072	0.59878
Sh3bgrl3	-0.810255	9.38308	0.0324311	0.59878
Lsm12	-1.29894	6.10578	0.0324393	0.59878
Unc13d	-0.620344	5.5257	0.0324549	0.59878
Fgfbp3	1.49861	1.16212	0.0324815	0.59878
Gm42759	3.63696	-0.543627	0.0325054	0.59878
3110083C13Rik	-6.25318	-3.99859	0.0325191	0.59878
Atrip	-2.22974	0.508098	0.0325352	0.59878
Gm22888	-5.54868	-4.42052	0.0325427	0.59878
4632404H12Rik	1.09968	3.06734	0.0325856	0.59878
Gm18666	-7.99978	-2.53361	0.0325872	0.59878
Gm9833	-7.99978	-2.53361	0.0325872	0.59878
Mxd3	3.3437	2.11523	0.0325928	0.59878
Gm11478	0.734935	5.24904	0.0326335	0.599187
Mon1a	-0.886365	3.50753	0.0326703	0.599456
Cd63	1.23749	4.09486	0.0326883	0.599456
Myh1	7.56291	-2.91529	0.0327127	0.599456
Tmprss9	-6.32722	-3.93622	0.0327222	0.599456
Hebp2	-5.74259	-4.27934	0.0327472	0.599576
Ptch2	5.73587	-4.58933	0.0327688	0.599631
Gm5596	2.2659	-0.451237	0.0329338	0.602312
9130023H24Rik	1.1313	1.90659	0.0329669	0.602577
Plp2	0.740924	5.78595	0.0329961	0.60277
Mxd4	-0.863893	5.79601	0.0330713	0.603803
Ndc80	1.21536	2.51289	0.0330971	0.603933
Gja6	-6.22233	-3.94729	0.0331281	0.604158
Snora5c	-4.60366	-4.94715	0.0331513	0.604242
9630010A21Rik	-3.05209	-1.71403	0.0331994	0.604777
Pcdhb3	3.98308	-1.93905	0.0332602	0.605102
Mafb	1.4337	1.59082	0.0332797	0.605102
Tubb2b	-1.043	4.77704	0.0333075	0.605102
Dnaaf1	7.53349	-2.93994	0.0333137	0.605102
Tctex1d1	7.53349	-2.93994	0.0333137	0.605102
Gm22392	4.84813	-3.76558	0.0333627	0.605102
Btn1a1	7.60141	-2.90171	0.0334155	0.605102
Ube2i	0.615399	6.03363	0.0334337	0.605102
Gchfr	-1.20075	6.71153	0.0334403	0.605102
Pabpc1l2a-ps	-4.23645	-5.08799	0.0334424	0.605102
Sptssa	0.680576	5.49327	0.0334577	0.605102
Erg	4.56003	-1.02113	0.0334603	0.605102
Brip1	2.28934	0.205651	0.033474	0.605102
Arhgef25	1.91118	-0.189814	0.033545	0.605102
Syt11	-0.943691	3.7054	0.0335558	0.605102
Prrc2a	-0.756498	6.53749	0.0335773	0.605102
Dmwd	1.38859	1.93351	0.0335802	0.605102
Glns-ps1	-1.79106	0.172832	0.0336217	0.605102
B930036N10Rik	7.51854	-2.95243	0.0336226	0.605102
Gm44226	7.51854	-2.95243	0.0336226	0.605102
Gm28069	-5.90159	-4.23798	0.0336381	0.605102
Lif	-5.90159	-4.23798	0.0336381	0.605102
Antxr2	0.824477	3.74425	0.0336469	0.605102
Hist1h3e	-2.42504	-1.65778	0.0337188	0.605474
Gm28305	4.5532	-4.97102	0.0337489	0.605474
Gm10557	1.23258	1.79612	0.0337561	0.605474
Wdr60	2.04676	-0.0876846	0.0338279	0.605474
Gm13243	4.65102	-4.93198	0.0338389	0.605474
Cyp4f16	-1.18644	3.30139	0.0338549	0.605474
Gm37645	-5.51507	-4.45297	0.0338724	0.605474
Ighv1-23	-5.51507	-4.45297	0.0338724	0.605474
Derl1	-0.771821	7.08164	0.0338732	0.605474
4930405H06Rik	8.08335	-2.71212	0.0338922	0.605474
Cyp2a4	8.08335	-2.71212	0.0338922	0.605474
Il22ra2	8.08335	-2.71212	0.0338922	0.605474
Rpl17-ps4	0.882994	4.22998	0.0339106	0.605474
Angptl7	7.50344	-2.96503	0.0339374	0.605618
Stk40	-1.02263	5.15786	0.0339721	0.605904
Ier3	1.47897	1.02299	0.0340135	0.605989
Gm17224	-5.72225	-4.33838	0.0340142	0.605989
Gm11223	1.67453	1.39218	0.0340683	0.606618
Sod3	2.46622	-2.08366	0.0341195	0.607041
Dusp5	-1.1263	3.699	0.0341462	0.607041
Gm10291	3.65681	-2.13671	0.0341524	0.607041
Gm28320	5.22797	-4.72849	0.0342453	0.607041
Gm22516	-5.81068	-4.23139	0.0342521	0.607041
1110017D15Rik	7.48818	-2.97774	0.0342581	0.607041
Gm16268	-6.21184	-4.01823	0.0342585	0.607041
Zdhhc22	-6.21184	-4.01823	0.0342585	0.607041
Cstb	0.662475	4.03405	0.0342607	0.607041
Lpp	-1.41742	1.98314	0.0343664	0.608251
Sirpa	-1.24409	4.84043	0.0343666	0.608251
AW011738	-0.9332	3.09722	0.0344358	0.608961
Zc3h12c	1.94838	-0.111049	0.0344443	0.608961
Gm20661	-2.50169	-0.775442	0.0344784	0.60898
Nptx2	-6.11065	-4.02459	0.034483	0.60898
Slc24a3	-1.34451	2.94717	0.0345147	0.609116
Exoc5	0.679523	4.67295	0.0345365	0.609116
Gm15660	-4.30293	-5.05612	0.0346325	0.609116
Mbtd1	0.986983	3.83747	0.034634	0.609116
Zic3	-4.22855	-3.41269	0.0346361	0.609116
Gm8343	-4.29896	-5.05745	0.0346429	0.609116
Uba1	-0.77183	6.71268	0.0346456	0.609116
Klf10	0.682659	3.97702	0.0346504	0.609116
Cxadr	2.3122	-0.804923	0.0346599	0.609116
Gm16585	2.96103	-2.92742	0.0346997	0.609426
Gm8242	2.78889	-1.44384	0.0347152	0.609426
Phgr1	-3.79037	-0.629779	0.034797	0.610284
Pcdha6	-6.07555	-4.04926	0.0348493	0.610284
Flywch1	-0.876348	2.66719	0.0348496	0.610284
Paip2	-1.05755	7.79771	0.0348556	0.610284
A930024N18Rik	-6.07246	-4.05084	0.0348583	0.610284
Wdr92	0.878284	2.95138	0.0349005	0.610693
Bod1l	-0.774217	4.29353	0.0350126	0.611695
BC048546	8.03433	-2.76096	0.0350301	0.611695
Olfr374	8.03433	-2.76096	0.0350301	0.611695
Gm14098	-5.75174	-4.33652	0.0350333	0.611695
Gm8399	-0.693104	5.35732	0.0350821	0.611964
Gpc3	5.18535	1.75929	0.0350924	0.611964
Thoc6	0.774171	3.35344	0.035118	0.611964
Lix1l	1.63947	0.694272	0.0351404	0.611964
BC035044	0.93145	4.16519	0.0351432	0.611964
Gm22953	3.17132	-1.14614	0.0352384	0.612323
Fads3	2.05848	0.659121	0.0352501	0.612323
Ttk	5.48849	0.345342	0.0352525	0.612323
Agmat	7.44141	-3.01659	0.0352583	0.612323
Gabrp	7.44141	-3.01659	0.0352583	0.612323
Ces2g	1.86596	2.8588	0.0353788	0.614086
Gm9954	-4.19134	-4.03839	0.0354213	0.614205
Anpep	2.04904	-0.724381	0.0354236	0.614205
D130058E05Rik	-1.7282	0.6626	0.0355563	0.615658
Nf1	1.03526	2.4411	0.0355692	0.615658
Gm12038	3.18477	-2.95308	0.0355707	0.615658
Pcmt1	-0.853734	6.63182	0.0355939	0.615658
Timp1	7.42548	-3.02978	0.035605	0.615658
Pole	1.75189	1.78523	0.0356233	0.615658
Trim8	-0.732858	5.16579	0.0356463	0.615658
F730016J06Rik	3.1713	0.316046	0.0356892	0.615658
Tnfaip3	1.23148	3.73528	0.0357042	0.615658
Gm33370	-1.61592	1.43259	0.0357067	0.615658
Gm5300	5.23269	-4.60211	0.0357211	0.615658
Uck2	0.686647	4.12076	0.0357481	0.615658
Zfp879	-6.12991	-4.08579	0.0357687	0.615658
Fem1b	0.786379	4.26883	0.0357735	0.615658
Tmem212	5.58854	-2.29942	0.0358508	0.61609
Mpl	-1.43624	5.617	0.0358523	0.61609
Trappc9	-0.902678	4.07137	0.0358737	0.61609
Tcap	4.02446	-0.41198	0.0358842	0.61609
Heatr9	5.1701	-2.0853	0.0358958	0.61609
Gm24389	-4.08846	-4.15072	0.0359222	0.61609
Dapk1	-1.30678	3.03034	0.0359317	0.61609
Ncapg	2.42291	2.40248	0.0359831	0.616643
Plcd3	1.81713	-0.21155	0.0361074	0.618447
Gm44521	5.52831	-4.50205	0.0362164	0.619308
Gm2237	2.19306	0.100468	0.0362387	0.619308
1810032O08Rik	0.926449	3.04636	0.0362424	0.619308
Azin1	-1.00301	7.68746	0.0362833	0.619308
Gm43194	-3.78226	-1.53266	0.0363101	0.619308
Nrtn	7.39307	-3.05654	0.0363194	0.619308
Trav6n-5	7.39307	-3.05654	0.0363194	0.619308
Zfp474	7.39307	-3.05654	0.0363194	0.619308
4933417E11Rik	-5.66031	-4.39349	0.0363298	0.619308
Cfb	3.42044	0.0162508	0.0364618	0.619538
Hpse	-1.02132	6.3825	0.0364621	0.619538
Smtn	-1.24925	3.61485	0.0364671	0.619538
Gm17981	-6.06317	-4.1319	0.0364891	0.619538
Fbxl4	0.889059	3.04667	0.0364926	0.619538
Il1rl2	1.74113	0.838125	0.0365265	0.619538
RP24-126J17.4	-1.51068	1.20838	0.0365633	0.619538
Gm12031	-6.03928	-4.14501	0.0365805	0.619538
Fbln2	3.41935	-0.784667	0.0366125	0.619538
Bhmt-ps1	5.15776	-4.64483	0.036629	0.619538
Has2	7.45284	-3.0271	0.0366326	0.619538
Aqp11	2.05242	0.262747	0.036636	0.619538
Ppif	-0.706327	5.06511	0.0366678	0.619538
Gm13056	7.37659	-3.07012	0.0366876	0.619538
Gm42501	7.37659	-3.07012	0.0366876	0.619538
Snai1	7.37659	-3.07012	0.0366876	0.619538
Tff2	7.37659	-3.07012	0.0366876	0.619538
Tspan1	7.37659	-3.07012	0.0366876	0.619538
Trav9-1	-3.64699	-1.70577	0.0367179	0.619726
Phyhip	1.64476	2.76763	0.0367555	0.620038
Gm24576	5.32003	-4.57557	0.0368037	0.620529
Angpt1	-1.13269	3.94949	0.0369533	0.622727
Gm28809	-2.40602	1.40477	0.0369999	0.623188
Gm17281	-5.5791	-4.42882	0.0370601	0.623284
Gm5577	4.93442	-2.16649	0.0370616	0.623284
Gm10499	7.35992	-3.08383	0.0370634	0.623284
Gm9727	-1.34836	1.28299	0.0370915	0.623308
Gm12529	-5.55305	-4.44093	0.0371194	0.623308
Wnt4	5.06177	-2.65502	0.0371225	0.623308
Palb2	1.5251	1.10119	0.0371776	0.623909
Gm43843	-5.96984	-4.19208	0.0373626	0.625923
Fam136a	0.783359	3.70143	0.0373626	0.625923
Chmp5	-0.596625	5.4706	0.0373701	0.625923
Gm20721	2.09602	4.31661	0.0373749	0.625923
Ctsz	-0.62008	7.10945	0.0374243	0.62624
Gm11100	7.34305	-3.09767	0.037447	0.62624
Fkbp14	-5.36184	-4.5182	0.0374811	0.62624
Gm2238	-5.82294	-4.21848	0.0375092	0.62624
Prdx6	-1.04695	7.48275	0.0375093	0.62624
P2rx3	7.41318	-3.06027	0.0375371	0.62624
9130213A22Rik	7.93102	-2.86356	0.0375485	0.62624
Tekt4	7.93102	-2.86356	0.0375485	0.62624
Gm42936	5.24983	-4.80359	0.0375836	0.626327
Nova2	-2.20319	-1.32515	0.0375924	0.626327
Lypla1	0.650258	4.99962	0.0376462	0.626886
Ighv1-26	-0.832213	3.03019	0.0376672	0.626886
Txnip	1.13775	8.31609	0.0376881	0.626886
Gm22174	-4.40361	-5.03098	0.0377568	0.626886
Atxn7l1	-0.755025	5.05223	0.0377605	0.626886
Pmp22	1.8072	0.13205	0.0377708	0.626886
Hist2h2aa1	-1.25568	6.01381	0.0378104	0.626886
Krt13	7.32598	-3.11165	0.0378388	0.626886
Lrp2	7.32598	-3.11165	0.0378388	0.626886
Myh2	7.32598	-3.11165	0.0378388	0.626886
Slc6a19os	7.32598	-3.11165	0.0378388	0.626886
Gm5530	5.23185	-4.62631	0.0378835	0.627185
Gm26880	5.78207	-2.73177	0.0379025	0.627185
Prss34	3.65492	3.16642	0.0379336	0.627185
Fam49a	-0.950783	4.38277	0.0379793	0.627185
Prr5l	-1.2897	2.47377	0.0379803	0.627185
Iglon5	-2.29788	-1.57378	0.0379806	0.627185
Tspan18	-2.58018	-0.513689	0.0379924	0.627185
D130043K22Rik	-5.77243	-4.25068	0.03805	0.627815
Myef2	0.99146	2.55349	0.0380926	0.628198
Hbb-bt	3.03872	15.6782	0.0382297	0.62965
Gm36888	7.30871	-3.12578	0.038239	0.62965
Vtcn1	7.30871	-3.12578	0.038239	0.62965
Igf2	1.83437	2.30223	0.0382764	0.629946
Gm23084	-3.62406	-3.94905	0.0383088	0.629976
Adgrg3	1.6329	1.92549	0.0383394	0.629976
Rfc5	0.825718	3.646	0.0383416	0.629976
Ibsp	5.13485	-0.855473	0.038384	0.629976
Dhrs7b	0.854406	3.28646	0.0384096	0.629976
Gm15579	-5.29654	-4.55687	0.0384288	0.629976
RP23-143B2.1	-5.28644	-4.56106	0.0384391	0.629976
Hn1l	0.713822	3.9768	0.0384404	0.629976
Jakmip1	-0.80955	4.44335	0.0384603	0.629976
Dmc1	7.37239	-3.09423	0.0384879	0.629976
Ccdc40	-5.82701	-4.28147	0.0385132	0.629976
Mcpt2	-3.64082	-2.74922	0.0385283	0.629976
Rpa3	0.735963	3.73333	0.0385378	0.629976
Klc1	-0.633391	4.72353	0.0385803	0.629976
Ube2cbp	-1.7677	0.0377086	0.0385823	0.629976
Cthrc1	-5.79723	-4.29653	0.0386297	0.629976
Gm26770	7.29123	-3.14005	0.0386478	0.629976
Gm44987	7.29123	-3.14005	0.0386478	0.629976
Mfsd4b3	7.29123	-3.14005	0.0386478	0.629976
Nol4l	-1.33821	1.6845	0.038709	0.630657
Tmem55b	0.931891	4.58406	0.0387299	0.63068
Gp1bb	-1.48887	7.47566	0.0388718	0.632418
Hist1h2ai	2.06442	0.606709	0.0388966	0.632418
A430072P03Rik	1.99193	-0.804328	0.0389142	0.632418
Stmn1	1.70825	4.85526	0.0389218	0.632418
Cgn	4.88874	-2.79588	0.0389342	0.632418
Cdhr1	7.35156	-3.11153	0.0389818	0.632647
Gm20431	-4.70095	5.9306	0.0389874	0.632647
Gm37939	7.27353	-3.15446	0.0390655	0.63328
Riiad1	7.27353	-3.15446	0.0390655	0.63328
RP24-487D5.4	5.1379	-4.679	0.0391059	0.633617
[truncated: 30,390 more rows]
