# Supplementary material for: Transcriptomic Analysis of Mecp2 Mutant Mice Reveals Differentially Expressed Genes and Altered Mechanisms in Both Blood and Brain
Source: Front Psychiatry. 2019 Apr 29;10:278. doi: 10.3389/fpsyt.2019.00278 (PMC6501143; doi:10.3389/fpsyt.2019.00278)
Supplement: Supplementary file 2 [file Table_2.xlsx]

## Sheet: Sheet1
Pathway analysis (iPathway)
Cerebellum
Pathway	P-value	FDR	Differentially expressed pathway genes
Complement and coagulation cascades	1.223e-05	0.0004769	Fga, Serpina1c, Serpina1e
Huntington’s disease	0.01	0.191	Bdnf, Dnah3, Dnah14
Mineral absorption	0.021	0.275	Slc26a9
Transcriptional misregulation in cancer	0.035	0.302	Nr4a3
Nitrogen Metabolism	0.0445	0.302	Car4
Blood
Pathway	P-value	FDR	Differentially expressed pathway genes
Platelet activation	2.015e-15	0.003	Itgb3, Ptgs1, P2rx1, Mylk, Itpr2, Gp5, Vwf, Actg1
IL-17 signalling pathway	0.001	0.055	Lcn2, S100a8, Muc5b, S100a9, Mapk6
Metabolism of xenobiotics by cytochrome P450	0.001	0.055	Cyp2f2, Gstm2, Gsta3, Aldh3b2
Phagosome	0.001	0.055	Mpo, Itgb3, Itgb2l, Cd209f, Atp6v0d, Actg1
Focal adhesion	0.002	0.07	Itgb3, Mylk, Myl9, Igf1, Vwf, Col6a1, Actg1
Vascular smooth muscle contraction	0.004	0.11	Cald1, Mrvi1, Mylk, Myl9, Itpr2
TGF-beta signalling pathway	0.005	0.116	Dcn, Inhba, Bmp4
Regulation of actin cytoskeleton	0.007	0.132	Itgb3, Itgb2l, Mylk, Gm5741, Myl9, Fgf18, Actg1
Gluthatione metabolism	0.009	0.165	Gstm1, Gsta3, Gpx3
Drug metabolism – cytochrome P450	0.011	0.168	Gstm2, Gsta3, Aldh3b2
Phenylalanine metabolism	0.012	0.168	4930438A08Rik, Aldh3b2
Histidine metabolism	0.015	0.18	Aldh3b2, Hal
ECM-receptor interaction	0.016	0.18	Itgb3, Gp5, Vwf, Col6a1
Proteoglycans in cancer	0.019	0.18	Itgb3, Igf1, Dcn, Itpr2, Actg1
Tight junction	0.019	0.18	Myl9, Rab13, Actg1
Rheumatoid arthritis	0.02	0.18	Itgb2l, Cxcl12, Atp6v0d2
Salivary Secretion	0.023	0.18	Camp, Muc5b, Itpr2
Hippo signalig pathway	0.023	0.18	Serpine1, Itgb2l, Yap1, Bmp4, Actg1
Hypertrophic cardiomyopathy (HCM)	0.024	0.18	Itgb3, Igf1, Actg1
Dilated cardiomyopathy	0.025	0.18	Itgb3, Igf1, Actg1
Chemical carcinogenesis	0.026	0.18	Gstm2, Gsta3, Aldh3b2
Transcriptional misregulation in cancer	0.027	0.18	Mpo, Mlt3, Igf1
MAPK signalling pathway	0.029	0.18	Gm5741, Fgf18
Hematopoietic cell lineage	0.029	0.18	Itgb3, Cd33, Gp5
mRNA surveillance pathway	0.03	0.18	Pabpc1
Viral carcinogenesis	0.032	0.18	Irf7, Hist1h2bq, Hist1h2be, Atp6v0d2
Tyrosine metabolism	0.032	0.18	4930438A08Rik, Aldh3b2
Calcium signalling pathway	0.033	0.18	Tnnc2, Mylk, P2rx1, Itpr2
Arrhytmogenic right ventricular cardiomyopathy (ARVC)	0.033	0.18	Itgb3, Actg1
Leukocyte transendothelial migration	0.041	0.211	Itgb2l, Cxcl12, Myl9, Actg1
Oxytocin signalling pathway	0.042	0.211	Mylk, Myl9, Itpr2, Actg1
Asthma	0.043	0.211	Prg2
Renin-angiotensin system	0.044	0.211	Ctsg
