# Supplementary material for: Transcriptomic Analysis of Mecp2 Mutant Mice Reveals Differentially Expressed Genes and Altered Mechanisms in Both Blood and Brain
Source: Front Psychiatry. 2019 Apr 29;10:278. doi: 10.3389/fpsyt.2019.00278 (PMC6501143; doi:10.3389/fpsyt.2019.00278)
Supplement: Supplementary file 3 [file Table_3.xlsx]

## Sheet: Cerebellum
display name	description	Degree
Alb	albumin	25
F2	coagulation factor II	24
Spna2	spectrin alpha 2	23
Il6	interleukin 6	21
Prdm10	PR domain containing 10	21
Nos1	nitric oxide synthase 1, neuronal	19
Akt1	thymoma viral proto-oncogene 1	19
Apob	apolipoprotein B	18
Plg	plasminogen	18
Apoe	apolipoprotein E	18
Apoa1	apolipoprotein A-I	17
App	amyloid beta (A4) precursor protein	16
Pik3r1	phosphatidylinositol 3-kinase, regulatory subunit, polypeptide 1 (p85 alpha)	15
Trp53	transformation related protein 53	15
Nps	neuropeptide S	14
Grb2	growth factor receptor bound protein 2	14
Bdnf	brain derived neurotrophic factor	12
Ins2	insulin II	12
Kng1	kininogen 1	12
Fga	fibrinogen alpha chain	11
Lpl	lipoprotein lipase	11
Hsp90aa1	heat shock protein 90, alpha (cytosolic), class A member 1	11
Hsp90ab1	heat shock protein 90 alpha (cytosolic), class B member 1	11
Kng2	kininogen 2	11
Avp	arginine vasopressin	11
Apoa2	apolipoprotein A-II	10
Apoh	apolipoprotein H	10
Hsp90b1	heat shock protein 90, beta (Grp94), member 1	10
Trf	transferrin	10
Serpina1c	serine (or cysteine) peptidase inhibitor, clade A, member 1C	9
Gm20425	predicted gene 20425	8
Gpihbp1	GPI-anchored HDL-binding protein 1	7
Apoc2	apolipoprotein C-II	7
Apoa4	apolipoprotein A-IV	7
Adrb2	adrenergic receptor, beta 2	7
Proc	protein C	4
Atp6v0c	ATPase, H+ transporting, lysosomal V0 subunit C	3
Fkbp5	FK506 binding protein 5	3
Ahsa2	AHA1, activator of heat shock protein ATPase 2	3
Serpina1e	serine (or cysteine) peptidase inhibitor, clade A, member 1E	2
Cyp1a1	cytochrome P450, family 1, subfamily a, polypeptide 1	2
Nr4a2	nuclear receptor subfamily 4, group A, member 2	2
Mecp2	methyl CpG binding protein 2	2
Pzp	pregnancy zone protein	1
Car4	carbonic anhydrase 4	1
Cabp7	calcium binding protein 7	1
Mup11	major urinary protein 11	1
Mup16	major urinary protein 16	1
Fbxl22	F-box and leucine-rich repeat protein 22	0
Gm3298	predicted gene 3298	0
Fgf11	fibroblast growth factor 11	0
Necab3	N-terminal EF-hand calcium binding protein 3	0
Gpr21	G protein-coupled receptor 21	0
Zcchc5	zinc finger, CCHC domain containing 5	0
Six3	sine oculis-related homeobox 3	0
Ceacam16	carcinoembryonic antigen-related cell adhesion molecule 16	0
Mdfi	MyoD family inhibitor	0
Gm5859	Putative uncharacterized protein	0
Lsm12	LSM12 homolog (S. cerevisiae)	0
Azgp1	alpha-2-glycoprotein 1, zinc	0
Zdhhc24	zinc finger, DHHC domain containing 24	0
Nr1h5	nuclear receptor subfamily 1, group H, member 5	0
Bpifb4	BPI fold containing family B, member 4	0
Bpifb3	BPI fold containing family B, member 3	0
Fam189a2	family with sequence similarity 189, member A2	0
Mup7	major urinary protein 7	0
Tmem45b	transmembrane protein 45b	0
Paip2	polyadenylate-binding protein-interacting protein 2	0
Mup3	major urinary protein 3	0
Tomm40l	translocase of outer mitochondrial membrane 40 homolog-like (yeast)	0
Mup10	major urinary protein 10	0
Mup13	major urinary protein 13	0
Mup12	major urinary protein 12	0
Slc26a9	solute carrier family 26, member 9	0
Gm3597	predicted gene 3597	0
Nr4a3	nuclear receptor subfamily 4, group A, member 3	0
Mup15	major urinary protein 15	0
Gpr143	G protein-coupled receptor 143	0
Ube2v1	ubiquitin-conjugating enzyme E2 variant 1	0
Cep170	centrosomal protein 170	0
Art5	ADP-ribosyltransferase 5	0
Tfap2d	transcription factor AP-2, delta	0
Gm10408	predicted gene 10408	0
Lmod3	leiomodin 3 (fetal)	0
Duox1	dual oxidase 1	0
Tenm2	teneurin transmembrane protein 2	0
Dnahc14	dynein, axonemal, heavy chain 14	0
Calcoco2	calcium binding and coiled-coil domain 2	0
Dnahc3	dynein, axonemal, heavy chain 3	0
Lhx9	LIM homeobox protein 9	0
Sost	sclerostin	0
Ppm1j	protein phosphatase 1J	0
Best3	bestrophin 3	0
Gdf11	growth differentiation factor 11	0

## Sheet: Blood
display name	description	Degree
Spna2	spectrin alpha 2	40
Alb	albumin	35
Vegfa	vascular endothelial growth factor A	34
Fn1	fibronectin 1	32
Tnf	tumor necrosis factor	32
Mapk14	mitogen-activated protein kinase 14	31
Tgfb1	transforming growth factor, beta 1	30
Il6	interleukin 6	30
Mapk3	mitogen-activated protein kinase 3	29
Hsp90aa1	heat shock protein 90, alpha (cytosolic), class A member 1	28
App	amyloid beta (A4) precursor protein	27
Nos1	nitric oxide synthase 1, neuronal	27
Jun	Jun oncogene	26
Hgf	hepatocyte growth factor	26
Cdc42	cell division cycle 42	25
Hsp90ab1	heat shock protein 90 alpha (cytosolic), class B member 1	23
Kng1	kininogen 1	23
Kng2	kininogen 2	23
Ppbp	pro-platelet basic protein	22
Pf4	platelet factor 4	22
Pcna	proliferating cell nuclear antigen	22
Actn2	actinin alpha 2	22
Igf2	insulin-like growth factor 2	21
Cxcl12	chemokine (C-X-C motif) ligand 12	20
Cdk1	cyclin-dependent kinase 1	19
Calm1	calmodulin 1	19
Sparc	secreted acidic cysteine rich glycoprotein	19
Lgals3bp	lectin, galactoside-binding, soluble, 3 binding protein	18
Actg1	actin, gamma, cytoplasmic 1	17
Cxcl10	chemokine (C-X-C motif) ligand 10	17
Gm5239	predicted pseudogene 5239	17
Gm7808	predicted pseudogene 7808	17
Igf1	insulin-like growth factor 1	16
Orm1	orosomucoid 1	16
Maged2	melanoma antigen, family D, 2	16
Gas6	growth arrest specific 6	16
Gnb1	guanine nucleotide binding protein (G protein), beta 1	16
Serpine1	serine (or cysteine) peptidase inhibitor, clade E, member 1	15
Cdc20	cell division cycle 20	15
Mpo	myeloperoxidase	14
Isg15	ISG15 ubiquitin-like modifier	14
Oasl2	2'-5' oligoadenylate synthetase-like 2	12
Vwf	Von Willebrand factor homolog	12
Itgb3	integrin beta 3	12
Oasl1	2'-5' oligoadenylate synthetase-like 1	11
Fpr2	formyl peptide receptor 2	10
Myo5a	myosin VA	10
Irf7	interferon regulatory factor 7	10
Mapk6	mitogen-activated protein kinase 6	9
Ccr1	chemokine (C-C motif) receptor 1	9
Adipoq	adiponectin, C1Q and collagen domain containing	9
Kalrn	kalirin, RhoGEF kinase	8
Bmp4	bone morphogenetic protein 4	8
Dcn	decorin	8
Myl9	myosin, light polypeptide 9, regulatory	7
S100a9	S100 calcium binding protein A9 (calgranulin B)	7
Paf	RIKEN cDNA 2810417H13 gene	7
Orc1	origin recognition complex, subunit 1	6
Arg1	arginase, liver	6
Ptgs1	prostaglandin-endoperoxide synthase 1	6
Ltf	lactotransferrin	6
Ifit1	interferon-induced protein with tetratricopeptide repeats 1	5
Ccno	cyclin O	5
S100a8	S100 calcium binding protein A8 (calgranulin A)	5
Lcn2	lipocalin 2	5
Cks1b	CDC28 protein kinase 1b	5
Camp	cathelicidin antimicrobial peptide	5
Gp5	glycoprotein 5 (platelet)	4
Gstm2	glutathione S-transferase, mu 2	4
Tnnc2	troponin C2, fast	4
Kif11	kinesin family member 11	4
Ngp	neutrophilic granule protein	4
Gsta3	glutathione S-transferase, alpha 3	4
Scgb1a1	secretoglobin, family 1A, member 1 (uteroglobin)	4
Col6a1	collagen, type VI, alpha 1	4
Tgfb1i1	transforming growth factor beta 1 induced transcript 1	4
Plxna4	plexin A4	3
Scgb3a2	secretoglobin, family 3A, member 2	3
Cyp2f2	cytochrome P450, family 2, subfamily f, polypeptide 2	3
Aldh3b2	aldehyde dehydrogenase 3 family, member B2	3
Inhba	inhibin beta-A	3
Ly6g	lymphocyte antigen 6 complex, locus G	3
Itpr2	inositol 1,4,5-triphosphate receptor 2	3
Ctsg	cathepsin G	3
Fgf18	fibroblast growth factor 18	3
Rhoj	ras homolog gene family, member J	3
Cald1	caldesmon 1	3
Yap1	yes-associated protein 1	3
Gm5741	predicted gene 5741	3
Mgp	matrix Gla protein	3
Cenph	centromere protein H	3
Mbnl1	muscleblind-like 1 (Drosophila)	2
Dusp23	dual specificity phosphatase 23	2
Mylk	myosin, light polypeptide kinase	2
Slc6a4	solute carrier family 6 (neurotransmitter transporter, serotonin), member 4	2
Bace2	beta-site APP-cleaving enzyme 2	2
Gpx3	glutathione peroxidase 3	2
Sytl4	synaptotagmin-like 4	2
Dnaja4	DnaJ (Hsp40) homolog, subfamily A, member 4	2
Sftpc	surfactant associated protein C	2
Rab13	RAB13, member RAS oncogene family	2
Prtn3	proteinase 3	1
Hsd17b14	hydroxysteroid (17-beta) dehydrogenase 14	1
Krt8	keratin 8	1
Chi3l3	chitinase 3-like 3	1
Ube2v1	ubiquitin-conjugating enzyme E2 variant 1	1
Scgb3a1	secretoglobin, family 3A, member 1	1
Cidec	cell death-inducing DFFA-like effector c	1
Pgm2l1	phosphoglucomutase 2-like 1	1
Ell2	elongation factor RNA polymerase II 2	1
Hal	histidine ammonia lyase	1
Igll1	immunoglobulin lambda-like polypeptide 1	1
Mrvi1	MRV integration site 1	1
Rab27b	RAB27b, member RAS oncogene family	1
Igfbp6	insulin-like growth factor binding protein 6	1
Pcolce	procollagen C-endopeptidase enhancer protein	1
Rasl2-9	RAS-like, family 2, locus 9	1
Mecp2	methyl CpG binding protein 2	1
Mllt3	myeloid/lymphoid or mixed-lineage leukemia (trithorax homolog, Drosophila); translocated to, 3	1
P2rx1	purinergic receptor P2X, ligand-gated ion channel, 1	1
Ulk4	unc-51-like kinase 4	0
Pkhd1l1	polycystic kidney and hepatic disease 1-like 1	0
Gvin1	GTPase, very large interferon inducible 1	0
Atp11b	ATPase, class VI, type 11B	0
Slc14a2	solute carrier family 14 (urea transporter), member 2	0
Serinc1	serine incorporator 1	0
Slc6a14	solute carrier family 6 (neurotransmitter transporter), member 14	0
Wdnm1-like	RIKEN cDNA 1100001G20 gene	0
Nomo1	nodal modulator 1	0
Hrsp12	heat-responsive protein 12	0
Zfp664	zinc finger protein 664	0
Krt79	keratin 79	0
Zfp708	zinc finger protein 708	0
Tmem164	transmembrane protein 164	0
Ly6i	lymphocyte antigen 6 complex, locus I	0
Itgb2l	integrin beta 2-like	0
Fxyd3	FXYD domain-containing ion transport regulator 3	0
Nipal3	NIPA-like domain containing 3	0
ENSMUSG00000097411	Putative uncharacterized protein	0
Samd13	sterile alpha motif domain containing 13	0
Plet1	RIKEN cDNA 1600029D21 gene	0
Nacc2	nucleus accumbens associated 2, BEN and BTB (POZ) domain containing	0
Prg3	proteoglycan 3	0
Prg2	proteoglycan 2, bone marrow	0
Ankrd63	ankyrin repeat domain 63	0
Fcnb	ficolin B	0
Cox8b	cytochrome c oxidase, subunit VIIIb	0
Fam131a	family with sequence similarity 131, member A	0
Ptk7	PTK7 protein tyrosine kinase 7	0
ENSMUSG00000045928	RIKEN cDNA 4933440M02 gene	0
Xaf1	XIAP associated factor 1	0
Snx15	sorting nexin 15	0
Pabpc1	poly(A) binding protein, cytoplasmic 1	0
ENSMUSG00000069873	RIKEN cDNA 4930438A08 gene	0
Plin5	perilipin 5	0
Phf8	PHD finger protein 8	0
Hist1h2bq	histone cluster 1, H2bq	0
Tigd4	tigger transposable element derived 4	0
Chia	chitinase, acidic	0
Lypd2	Ly6/Plaur domain containing 2	0
Snx22	sorting nexin 22	0
Ear1	eosinophil-associated, ribonuclease A family, member 1	0
Tmc1	transmembrane channel-like gene family 1	0
Sfrp2	secreted frizzled-related protein 2	0
Gm5483	predicted gene 5483	0
Bpifb1	BPI fold containing family B, member 1	0
Armc2	armadillo repeat containing 2	0
Gm8113	predicted gene 8113	0
Gm10393	predicted gene 10393	0
Gm4955	predicted gene 4955	0
Apol11b	apolipoprotein L 11b	0
Accsl	1-aminocyclopropane-1-carboxylate synthase (non-functional)-like	0
Gas1	growth arrest specific 1	0
Reg3g	regenerating islet-derived 3 gamma	0
Ly6g6f	lymphocyte antigen 6 complex, locus G6F	0
Cd33	CD33 antigen	0
Tmem158	transmembrane protein 158	0
Snx31	sorting nexin 31	0
Bpifa1	BPI fold containing family A, member 1	0
Gm7353	predicted pseudogene 7353	0
Mmrn1	multimerin 1	0
Vmn2r26	vomeronasal 2, receptor 26	0
Anxa8	annexin A8	0
Fam159b	family with sequence similarity 159, member B	0
Wdr26	WD repeat domain 26	0
Ms4a3	membrane-spanning 4-domains, subfamily A, member 3	0
Sec14l3	SEC14-like 3 (S. cerevisiae)	0
Slc22a18	solute carrier family 22 (organic cation transporter), member 18	0
Mast2	microtubule associated serine/threonine kinase 2	0
Muc5b	mucin 5, subtype B, tracheobronchial	0
Ear6	eosinophil-associated, ribonuclease A family, member 6	0
Cd209f	CD209f antigen	0
Swt1	SWT1 RNA endoribonuclease homolog (S. cerevisiae)	0
Hist1h2be	histone cluster 1, H2be	0
Crispld2	cysteine-rich secretory protein LCCL domain containing 2	0
Atp6v0d2	ATPase, H+ transporting, lysosomal V0 subunit D2	0
Msln	mesothelin	0
Cyp2a5	cytochrome P450, family 2, subfamily a, polypeptide 5	0
Cxx1c	CAAX box 1C	0
Ttc16	tetratricopeptide repeat domain 16	0
Agpat1	1-acylglycerol-3-phosphate O-acyltransferase 1 (lysophosphatidic acid acyltransferase, alpha)	0
