# Supplementary material for: Transcriptomic Analysis of Mecp2 Mutant Mice Reveals Differentially Expressed Genes and Altered Mechanisms in Both Blood and Brain
Source: Front Psychiatry. 2019 Apr 29;10:278. doi: 10.3389/fpsyt.2019.00278 (PMC6501143; doi:10.3389/fpsyt.2019.00278)
Supplement: Supplementary file 4 [file Table_4.xlsx]

## Sheet: Cerebellum
GO Biological process	enriched genes	FDR p-value
chemical homeostasis	Ins2|Akt1|Apoe|Apoc2|App|Apoa2|Lpl|Gpihbp1|Atp6v0c|Il6|F2|Apoa4|Apoa1|Trf|Avp|Apob|Slc26a9|Pik3r1|Gpr21|Mup3|Mup16|Mup11|Mup10|Car4|Mup12|Nos1	1.02e-13
homeostatic process	Ins2|Akt1|Apoe|Apoc2|App|Apoa2|Plg|Lpl|Gpihbp1|Atp6v0c|F2|Alb|Apoa4|Apoa1|Trf|Avp|Apob|Slc26a9|Azgp1|Pik3r1|Adrb2|Gpr21|Mup3|Mup16|Mup11|Mup10|Car4|Mup12|Nos1	2.86e-12
positive regulation of lipid metabolic process	Ins2|Akt1|Apoe|Apoc2|Apoa2|Apoa4|Apoa1|Avp|Mup3|Mup16|Mup11|Mup10|Mup12	5e-12
regulation of biological quality	Apoh|Ins2|Akt1|Apoe|Apoc2|App|Apoa2|Plg|Lpl|Grb2|Gpihbp1|Kng1|Hsp90ab1|Atp6v0c|Il6|F2|Mecp2|Apoa4|Apoa1|Cyp1a1|Trf|Avp|Apob|Slc26a9|Azgp1|Pik3r1|Bdnf|Gpr21|Mup3|Mup16|Mup11|Mup10|Car4|Trp53|Spna2|Mup12|Nos1|Proc|Fga	1.21e-11
response to hormone	Ins2|Sost|Akt1|Apoa2|Grb2|Nr4a2|Nr4a3|Apoa1|Avp|Apob|Pik3r1|Adrb2|Serpina1c|Mup3|Serpina1e|Mup16|Mup11|Mup10|Car4|Mup12|Nos1|Fga	8.09e-11
regulation of lipid biosynthetic process	Akt1|Apoe|Apoc2|Apoa4|Apoa1|Avp|Apob|Mup3|Mup16|Mup11|Mup10|Mup12	1.37e-10
regulation of lipid metabolic process	Ins2|Akt1|Apoe|Apoc2|Apoa2|Apoa4|Apoa1|Avp|Apob|Pik3r1|Mup3|Mup16|Mup11|Mup10|Mup12	1.77e-10
regulation of cellular ketone metabolic process	Ins2|Akt1|Apoc2|Il6|Apoa4|Apoa1|Avp|Mup3|Mup16|Mup11|Mup10|Mup12	2.82e-10
response to organonitrogen compound	Ins2|Akt1|Hsp90b1|Grb2|Gpihbp1|Il6|Nr4a2|Nr4a3|Avp|Pik3r1|Adrb2|Serpina1c|Mup3|Serpina1e|Mup16|Mup11|Mup10|Mup12|Nos1|Fga	4.73e-10
negative regulation of lipid metabolic process	Ins2|Akt1|Apoe|Apoc2|Apoa2|Mup3|Mup16|Mup11|Mup10|Mup12	6.27e-10
insulin receptor signaling pathway	Ins2|Akt1|Grb2|Pik3r1|Mup3|Mup16|Mup11|Mup10|Mup12	2.95e-09
response to endogenous stimulus	Ins2|Sost|Akt1|Apoa2|Hsp90b1|Grb2|Gpihbp1|Nr4a3|Apoa1|Avp|Apob|Pik3r1|Adrb2|Serpina1c|Mup3|Serpina1e|Mup16|Mup11|Mup10|Car4|Trp53|Mup12|Nos1|Fga	5.59e-09
negative regulation of protein secretion	Ins2|Apoa2|Il6|Apoa1|Mup3|Mup16|Mup11|Mup10|Mup12|Nos1	1e-08
response to peptide hormone	Ins2|Akt1|Grb2|Il6|Nr4a3|Pik3r1|Serpina1c|Mup3|Serpina1e|Mup16|Mup11|Mup10|Mup12|Nos1	1e-08
behavior	App|Nr4a2|Nr4a3|Mecp2|Avp|Paip2|Bdnf|Adrb2|Mup3|Mup16|Nps|Mup11|Mup10|Trp53|Mup12|Nos1|Six3	1.8e-08
circadian behavior	Mup3|Mup16|Mup11|Mup10|Trp53|Mup12|Six3	1.95e-08
negative regulation of carbohydrate metabolic process	Ins2|Il6|Mup3|Mup16|Mup11|Mup10|Trp53|Mup12	2.56e-08
single-organism behavior	App|Nr4a2|Nr4a3|Mecp2|Avp|Paip2|Bdnf|Adrb2|Mup3|Mup16|Nps|Mup11|Mup10|Mup12|Nos1	3.28e-08
heat generation	Adrb2|Mup3|Mup16|Mup11|Mup10|Mup12	3.28e-08
triglyceride-rich lipoprotein particle remodeling	Apoe|Apoa2|Lpl|Apoa4|Apoa1	3.61e-08
plasma lipoprotein particle remodeling	Apoe|Apoa2|Lpl|Apoa4|Apoa1|Apob	3.75e-08
acylglycerol catabolic process	Apoe|Apoa2|Lpl|Apoa4|Apoa1|Apob	3.75e-08
lipid homeostasis	Ins2|Apoe|Apoc2|Apoa2|Lpl|Gpihbp1|Apoa4|Apoa1|Apob	4.07e-08
negative regulation of gluconeogenesis	Il6|Mup3|Mup16|Mup11|Mup10|Mup12	5.1e-08
regulation of plasma lipoprotein particle levels	Apoe|Apoc2|Apoa2|Lpl|Apoa4|Apoa1|Apob	8.38e-08
positive regulation of lipoprotein lipase activity	Apoh|Apoc2|Gpihbp1|Apoa4|Apoa1	1.16e-07
regulation of glucose metabolic process	Ins2|Akt1|Il6|Mup3|Mup16|Mup11|Mup10|Trp53|Mup12	1.17e-07
positive regulation of glucose metabolic process	Ins2|Akt1|Mup3|Mup16|Mup11|Mup10|Mup12	1.31e-07
negative regulation of cellular process	Apoh|Ins2|Sost|Apoe|Apoc2|App|Apoa2|Plg|Hsp90b1|Kng1|Hsp90ab1|Nr4a2|F2|Nr4a3|Alb|Mecp2|Apoa4|Apoa1|Paip2|Tfap2d|Mdfi|Pik3r1|Bdnf|Gpr21|Serpina1c|Mup3|Serpina1e|Mup16|Mup11|Mup10|Tenm2|Trp53|Lhx9|Pzp|Spna2|Mup12|Proc|Fga|Six3	1.44e-07
regulation of lipid storage	Lpl|Apob|Mup3|Mup16|Mup11|Mup10|Mup12	1.48e-07
cellular response to hormone stimulus	Ins2|Sost|Akt1|Grb2|Il6|Nr4a2|Nr4a3|Apob|Pik3r1|Mup3|Mup16|Mup11|Mup10|Mup12	1.64e-07
negative regulation of cellular carbohydrate metabolic process	Ins2|Il6|Mup3|Mup16|Mup11|Mup10|Mup12	1.67e-07
positive regulation of metabolic process	Apoh|Ins2|Sost|Akt1|Apoe|Apoc2|Apoa2|Ahsa2|Grb2|Hsp90aa1|Gpihbp1|Gdf11|Nr4a2|F2|Nr4a3|Mecp2|Apoa4|Apoa1|Trf|Apob|Slc26a9|Tfap2d|Mdfi|Pik3r1|Bdnf|Gpr21|Mup3|Mup16|Mup11|Mup10|Trp53|Ube2v1|Mup12|Nos1|Fga|Six3	1.86e-07
cholesterol efflux	Apoe|Apoc2|Apoa2|Apoa4|Apoa1|Apob	2.33e-07
phospholipid efflux	Apoe|Apoc2|Apoa2|Apoa4|Apoa1	2.7e-07
positive regulation of cellular metabolic process	Ins2|Sost|Akt1|Apoe|Apoc2|Apoa2|Grb2|Hsp90aa1|Gdf11|Nr4a2|F2|Nr4a3|Mecp2|Apoa4|Apoa1|Trf|Tfap2d|Mdfi|Pik3r1|Bdnf|Adrb2|Gpr21|Mup3|Mup16|Mup11|Mup10|Trp53|Ube2v1|Mup12|Nos1|Fga|Six3	3.87e-07
triglyceride catabolic process	Apoe|Lpl|Apoa4|Apoa1|Apob	4.08e-07
response to oxygen-containing compound	Ins2|Akt1|Apoa2|Hsp90b1|Grb2|Gpihbp1|Apoa4|Cyp1a1|Avp|Apob|Pik3r1|Adrb2|Serpina1c|Mup3|Serpina1e|Mup16|Mup11|Mup10|Mup12|Nos1|Fga	4.24e-07
positive regulation of gene expression	Ins2|Sost|Akt1|App|Il6|Nr4a2|Nr4a3|Mecp2|Trf|Avp|Apob|Slc26a9|Tfap2d|Pik3r1|Bdnf|Adrb2|Mup3|Mup16|Mup11|Mup10|Trp53|Ube2v1|Mup12|Nos1|Six3	4.37e-07
regulation of carbohydrate biosynthetic process	Ins2|Akt1|Il6|Mup3|Mup16|Mup11|Mup10|Mup12	4.77e-07
regulation of signal transduction	Ins2|Sost|Apoe|App|Grb2|Hsp90ab1|Atp6v0c|Gpr143|Gdf11|F2|Apoa1|Trf|Avp|Mdfi|Pik3r1|Bdnf|Adrb2|Gpr21|Mup3|Mup16|Mup11|Mup10|Trp53|Ube2v1|Mup12|Nos1|Fga|Six3	4.77e-07
cellular response to insulin stimulus	Ins2|Akt1|Grb2|Pik3r1|Mup3|Mup16|Mup11|Mup10|Mup12	4.95e-07
response to insulin	Ins2|Akt1|Grb2|Il6|Pik3r1|Mup3|Mup16|Mup11|Mup10|Mup12	5.61e-07
glucose homeostasis	Ins2|Akt1|Il6|Pik3r1|Gpr21|Mup3|Mup16|Mup11|Mup10|Mup12	5.61e-07
positive regulation of signaling	Ins2|Grb2|Atp6v0c|Gdf11|F2|Mecp2|Apoa1|Trf|Mdfi|Pik3r1|Bdnf|Adrb2|Mup3|Mup16|Nps|Mup11|Mup10|Trp53|Ube2v1|Mup12|Nos1|Fga	6.34e-07
negative regulation of blood coagulation	Apoh|Apoe|Plg|F2|Adrb2|Proc	6.75e-07
response to lipid	Akt1|Apoa2|Nr4a2|Nr4a3|Apoa1|Cyp1a1|Avp|Apob|Adrb2|Mup3|Mup16|Mup11|Mup10|Car4|Mup12|Nos1|Fga	6.75e-07
regulation of biosynthetic process	Ins2|Necab3|Sost|Akt1|Apoe|Apoc2|App|Apoa2|Hsp90aa1|Hsp90ab1|Nr4a2|F2|Mecp2|Apoa4|Apoa1|Trf|Paip2|Apob|Tfap2d|Mdfi|Pik3r1|Bdnf|Adrb2|Gpr21|Prdm10|Mup3|Mup16|Mup11|Mup10|Tenm2|Trp53|Ube2v1|Lhx9|Mup12|Nos1|Six3	6.82e-07
negative regulation of biological process	Apoh|Ins2|Sost|Apoe|Apoc2|App|Apoa2|Plg|Hsp90b1|Best3|Kng1|Hsp90ab1|Nr4a2|F2|Nr4a3|Alb|Mecp2|Apoa4|Paip2|Tfap2d|Mdfi|Pik3r1|Bdnf|Gpr21|Serpina1c|Mup3|Serpina1e|Mup16|Mup11|Mup10|Tenm2|Trp53|Lhx9|Pzp|Spna2|Mup12|Proc|Fga|Six3	7.74e-07
negative regulation of proteolysis	Ins2|Akt1|App|Kng1|Hsp90ab1|Il6|F2|Avp|Serpina1c|Serpina1e|Trp53|Pzp	7.74e-07
positive regulation of biosynthetic process	Ins2|Sost|Akt1|Apoe|Apoc2|App|Apoa2|Hsp90aa1|Hsp90ab1|Nr4a2|F2|Nr4a3|Mecp2|Apoa4|Apoa1|Trf|Tfap2d|Pik3r1|Bdnf|Adrb2|Gpr21|Trp53|Ube2v1|Nos1|Six3	7.86e-07
negative regulation of apoptotic process	Apoh|Akt1|Apoe|Hsp90b1|Hsp90ab1|Nr4a2|Nr4a3|Alb|Mecp2|Avp|Tfap2d|Pik3r1|Bdnf|Trp53|Nos1|Proc|Fga	7.89e-07
response to organic cyclic compound	Akt1|Apoa2|Hsp90b1|Hsp90ab1|Nr4a2|Nr4a3|Apoa4|Apoa1|Cyp1a1|Avp|Adrb2|Mup3|Mup11|Car4|Mup12|Nos1|Fga	9.28e-07
negative regulation of insulin secretion involved in cellular response to glucose stimulus	Mup3|Mup16|Mup11|Mup10|Mup12	9.28e-07
regulation of response to stimulus	Apoh|Ins2|Sost|Apoe|App|Apoa2|Plg|Grb2|Hsp90ab1|Atp6v0c|Gpr143|Gdf11|F2|Apoa1|Trf|Avp|Mdfi|Pik3r1|Bdnf|Gpr21|Mup3|Mup16|Nps|Mup11|Mup10|Trp53|Ube2v1|Mup12|Nos1|Proc|Fga|Six3	1.07e-06
positive regulation of macromolecule metabolic process	Ins2|Sost|Akt1|Apoe|Apoa2|Hsp90ab1|Gdf11|Nr4a2|F2|Nr4a3|Mecp2|Trf|Avp|Apob|Slc26a9|Tfap2d|Mdfi|Pik3r1|Bdnf|Adrb2|Mup3|Mup16|Mup11|Mup10|Trp53|Ube2v1|Mup12|Nos1|Fga|Six3	1.07e-06
acylglycerol metabolic process	Apoh|Apoe|Apoa2|Lpl|Apoa4|Apoa1|Apob	1.14e-06
regulation of signaling	Ins2|Sost|Apoe|App|Grb2|Hsp90ab1|Atp6v0c|Gpr143|Gdf11|F2|Mecp2|Apoa1|Trf|Mdfi|Pik3r1|Bdnf|Adrb2|Gpr21|Mup3|Mup16|Nps|Mup11|Mup10|Trp53|Ube2v1|Mup12|Nos1|Fga|Six3	1.28e-06
very-low-density lipoprotein particle remodeling	Apoe|Lpl|Apoa4|Apoa1	1.63e-06
positive regulation of cholesterol esterification	Apoe|Apoa2|Apoa4|Apoa1	1.63e-06
response to organic substance	Ins2|Sost|Akt1|Hsp90b1|Grb2|Hsp90aa1|Gpihbp1|Nr4a3|Apoa4|Apoa1|Avp|Apob|Pik3r1|Adrb2|Serpina1c|Mup3|Serpina1e|Calcoco2|Mup16|Mup11|Mup10|Car4|Trp53|Mup12|Nos1|Fga	1.76e-06
positive regulation of signal transduction	Ins2|Grb2|Atp6v0c|Gdf11|F2|Apoa1|Trf|Mdfi|Pik3r1|Bdnf|Adrb2|Mup3|Mup16|Mup11|Mup10|Trp53|Ube2v1|Mup12|Nos1|Fga	1.82e-06
positive regulation of cell communication	Ins2|Grb2|Atp6v0c|Gdf11|F2|Mecp2|Apoa1|Trf|Mdfi|Pik3r1|Bdnf|Adrb2|Mup3|Mup16|Nps|Mup11|Mup10|Trp53|Ube2v1|Mup12|Nos1|Fga	2.02e-06
positive regulation of cellular biosynthetic process	Ins2|Sost|Akt1|Apoe|Apoc2|App|Apoa2|Hsp90aa1|Hsp90ab1|Nr4a2|Nr4a3|Mecp2|Apoa4|Apoa1|Trf|Tfap2d|Pik3r1|Bdnf|Adrb2|Gpr21|Trp53|Ube2v1|Nos1|Six3	2.06e-06
response to stress	Apoh|Ins2|Apoe|App|Apoa2|Plg|Lpl|Hsp90b1|Ahsa2|Grb2|Hsp90aa1|Kng1|Hsp90ab1|Nr4a2|F2|Nr4a3|Alb|Mecp2|Apoa4|Cyp1a1|Trf|Avp|Mdfi|Pik3r1|Bdnf|Calcoco2|Trp53|Ube2v1|Mup12|Proc	2.12e-06
negative regulation of multicellular organismal process	Apoh|Ins2|Sost|Apoe|Apoc2|App|Apoa2|Plg|Gdf11|F2|Apoa1|Avp|Pik3r1|Bdnf|Trp53|Nos1|Proc|Six3	2.12e-06
negative regulation of response to stimulus	Apoh|Ins2|Sost|Apoe|Apoa2|Plg|F2|Apoa1|Avp|Mdfi|Gpr21|Mup3|Mup16|Mup11|Mup10|Trp53|Mup12|Proc|Fga|Six3	2.12e-06
circadian rhythm	Avp|Bdnf|Mup3|Mup16|Mup11|Mup10|Trp53|Mup12|Six3	2.14e-06
negative regulation of secretion by cell	Ins2|Apoa2|Apoa1|Mup3|Mup16|Mup11|Mup10|Mup12|Nos1	2.48e-06
regulation of multicellular organismal process	Apoh|Ins2|Sost|Apoe|Apoc2|App|Apoa2|Plg|Hsp90aa1|Gpihbp1|Gdf11|Nr4a2|F2|Mecp2|Apoa4|Apoa1|Trf|Avp|Azgp1|Pik3r1|Bdnf|Gpr21|Nps|Trp53|Nos1|Proc|Fga|Six3	2.59e-06
high-density lipoprotein particle assembly	Apoe|Apoa2|Apoa4|Apoa1	2.77e-06
negative regulation of lipid storage	Mup3|Mup16|Mup11|Mup10|Mup12	3.01e-06
positive regulation of reactive oxygen species metabolic process	Akt1|Grb2|Hsp90aa1|Hsp90ab1|Il6|F2|Trp53	3.07e-06
regulation of cell communication	Ins2|Sost|Apoe|App|Grb2|Hsp90ab1|Atp6v0c|Gpr143|Gdf11|F2|Mecp2|Apoa1|Trf|Mdfi|Pik3r1|Bdnf|Adrb2|Gpr21|Mup3|Mup16|Nps|Mup11|Mup10|Trp53|Ube2v1|Mup12|Nos1|Fga|Six3	3.17e-06
response to chemical	Ins2|Sost|Akt1|Apoc2|App|Lpl|Hsp90b1|Grb2|Hsp90aa1|Gpihbp1|Apoa4|Avp|Apob|Azgp1|Pik3r1|Bdnf|Adrb2|Serpina1c|Mup3|Serpina1e|Calcoco2|Mup16|Mup11|Mup10|Car4|Tenm2|Trp53|Lhx9|Mup12|Nos1	3.17e-06
negative regulation of hormone secretion	Il6|Mup3|Mup16|Mup11|Mup10|Mup12|Nos1	3.59e-06
regulation of lipid catabolic process	Ins2|Akt1|Apoc2|Apoa2|Apoa4|Apoa1	3.59e-06
locomotor rhythm	Mup3|Mup16|Mup11|Mup10|Mup12	3.62e-06
regulation of neuron death	Apoe|Hsp90ab1|Il6|Nr4a2|Nr4a3|Mecp2|Tfap2d|Bdnf|Trp53|Nos1	3.67e-06
positive regulation of response to stimulus	Apoh|Ins2|Plg|Grb2|Atp6v0c|Gdf11|F2|Apoa1|Trf|Mdfi|Pik3r1|Bdnf|Adrb2|Mup3|Mup16|Nps|Mup11|Mup10|Trp53|Ube2v1|Mup12|Nos1|Fga	3.82e-06
negative regulation of insulin secretion	Mup3|Mup16|Mup11|Mup10|Mup12|Nos1	3.93e-06
regulation of cellular biosynthetic process	Ins2|Necab3|Sost|Akt1|Apoe|Apoc2|App|Apoa2|Hsp90aa1|Hsp90ab1|Nr4a2|Mecp2|Apoa4|Apoa1|Trf|Paip2|Tfap2d|Mdfi|Pik3r1|Bdnf|Adrb2|Gpr21|Prdm10|Mup3|Mup16|Mup11|Mup10|Tenm2|Trp53|Ube2v1|Lhx9|Mup12|Nos1|Six3	3.93e-06
cellular response to endogenous stimulus	Ins2|Sost|Akt1|Hsp90b1|Grb2|Il6|Nr4a2|Nr4a3|Apob|Pik3r1|Mup3|Mup16|Mup11|Mup10|Trp53|Mup12	4e-06
negative regulation of lipid biosynthetic process	Apoe|Mup3|Mup16|Mup11|Mup10|Mup12	4.35e-06
regulation of macromolecule metabolic process	Ins2|Necab3|Sost|Apoe|Apoa2|Hsp90b1|Grb2|Kng1|Hsp90ab1|Gdf11|Nr4a2|F2|Mecp2|Apoa4|Apoa1|Trf|Avp|Paip2|Apob|Slc26a9|Tfap2d|Mdfi|Pik3r1|Bdnf|Adrb2|Serpina1c|Prdm10|Mup3|Serpina1e|Mup16|Mup11|Mup10|Tenm2|Trp53|Ube2v1|Lhx9|Pzp|Mup12|Nos1|Fga|Six3	4.64e-06
regulation of primary metabolic process	Ins2|Necab3|Sost|Apoe|Apoc2|Apoa2|Hsp90b1|Grb2|Kng1|Hsp90ab1|Gdf11|Nr4a2|F2|Mecp2|Apoa4|Apoa1|Trf|Paip2|Apob|Tfap2d|Mdfi|Pik3r1|Bdnf|Adrb2|Gpr21|Serpina1c|Prdm10|Mup3|Serpina1e|Mup16|Mup11|Mup10|Tenm2|Trp53|Ube2v1|Lhx9|Pzp|Mup12|Nos1|Fga|Six3	4.89e-06
multicellular organismal homeostasis	Alb|Trf|Avp|Azgp1|Adrb2|Mup3|Mup16|Mup11|Mup10|Mup12	5.51e-06
positive regulation of protein kinase B signaling	Ins2|Il6|Mup3|Mup16|Mup11|Mup10|Mup12	6.83e-06
negative regulation of response to wounding	Apoh|Ins2|Apoe|Plg|F2|Apoa1|Adrb2|Proc	7.08e-06
positive regulation of lipid biosynthetic process	Akt1|Apoe|Apoc2|Apoa4|Apoa1|Avp	7.6e-06
regeneration	Apoh|Apoa2|Plg|Nr4a3|Apoa4|Apoa1|Adrb2|Fga	7.8e-06
triglyceride metabolic process	Apoh|Apoe|Lpl|Apoa4|Apoa1|Apob	8.29e-06
enzyme linked receptor protein signaling pathway	Ins2|Akt1|Grb2|Gdf11|Trf|Pik3r1|Bdnf|Mup3|Mup16|Mup11|Mup10|Trp53|Mup12	8.29e-06
triglyceride homeostasis	Apoc2|Lpl|Gpihbp1|Apoa4|Apoa1	8.93e-06
negative regulation of transport	Ins2|Akt1|Apoe|Apoc2|Apoa2|Best3|Apoa1|Mup3|Mup16|Mup11|Mup10|Mup12	9.64e-06
mitochondrion morphogenesis	Mup3|Mup16|Mup11|Mup10|Mup12	1.07e-05
regulation of catalytic activity	Apoh|Ins2|Akt1|Apoe|Apoc2|Apoa2|Hsp90b1|Ahsa2|Hsp90aa1|Gpihbp1|Kng1|Il6|Nr4a2|Apoa4|Trf|Avp|Mdfi|Pik3r1|Gpr21|Serpina1c|Serpina1e|Trp53|Pzp|Nos1	1.08e-05
cholesterol homeostasis	Apoe|Apoa2|Gpihbp1|Apoa4|Apoa1|Apob	1.23e-05
regulation of intracellular signal transduction	Ins2|Akt1|Apoe|Grb2|Gpr143|Gdf11|F2|Apoa1|Trf|Mdfi|Adrb2|Mup3|Mup16|Mup11|Mup10|Trp53|Ube2v1|Mup12|Fga	1.41e-05
regulation of fatty acid metabolic process	Ins2|Akt1|Apoc2|Apoa4|Apoa1|Avp	1.5e-05
positive regulation of cellular process	Ins2|Sost|Apoe|Apoc2|Apoa2|Lpl|Grb2|Hsp90aa1|Gpihbp1|Atp6v0c|Gdf11|Nr4a2|F2|Nr4a3|Mecp2|Apoa4|Apoa1|Cyp1a1|Trf|Apob|Tfap2d|Mdfi|Pik3r1|Bdnf|Gpr21|Mup3|Mup16|Nps|Mup11|Mup10|Tenm2|Trp53|Ube2v1|Mup12|Nos1|Fga|Six3	1.5e-05
positive regulation of biological process	Apoh|Ins2|Sost|Apoe|Apoc2|Apoa2|Plg|Lpl|Ahsa2|Grb2|Hsp90aa1|Gpihbp1|Atp6v0c|Gdf11|Nr4a2|F2|Nr4a3|Mecp2|Apoa4|Apoa1|Cyp1a1|Trf|Apob|Slc26a9|Tfap2d|Mdfi|Pik3r1|Bdnf|Gpr21|Mup3|Mup16|Mup11|Mup10|Tenm2|Trp53|Ube2v1|Mup12|Nos1|Fga|Six3	1.71e-05
negative regulation of response to external stimulus	Apoh|Ins2|Apoe|Plg|F2|Apoa1|Adrb2|Trp53|Proc	1.78e-05
energy reserve metabolic process	Akt1|Mup3|Mup16|Mup11|Mup10|Mup12	1.8e-05
reverse cholesterol transport	Apoe|Apoa2|Apoa4|Apoa1	1.9e-05
locomotory behavior	App|Nr4a2|Mecp2|Avp|Mup3|Mup16|Mup11|Mup10|Mup12	2.06e-05
regulation of cholesterol transport	Apoe|Apoc2|Apoa2|Apoa4|Apoa1	2.3e-05
negative regulation of metabolic process	Ins2|Apoe|Apoc2|App|Apoa2|Kng1|Hsp90ab1|F2|Mecp2|Apoa4|Avp|Paip2|Mdfi|Serpina1c|Mup3|Serpina1e|Mup16|Mup11|Mup10|Tenm2|Trp53|Lhx9|Pzp|Mup12|Nos1|Six3	2.32e-05
negative regulation of neuron death	Apoe|Hsp90ab1|Il6|Nr4a2|Nr4a3|Mecp2|Tfap2d|Bdnf	2.32e-05
single-multicellular organism process	Sost|Akt1|Apoe|Apoc2|App|Plg|Ceacam16|Lpl|Grb2|Kng1|Hsp90ab1|Il6|Nr4a2|F2|Alb|Mecp2|Apoa4|Cyp1a1|Trf|Avp|Paip2|Apob|Tfap2d|Mdfi|Pik3r1|Bdnf|Gpr21|Mup3|Mup16|Nps|Mup11|Mup10|Car4|Tenm2|Trp53|Lhx9|Pzp|Mup12|Nos1|Proc|Six3	2.33e-05
positive regulation of phosphate metabolic process	Ins2|Akt1|Apoe|Apoc2|Hsp90ab1|Gdf11|F2|Trf|Avp|Mdfi|Bdnf|Adrb2|Gpr21|Trp53|Nos1|Fga	2.39e-05
glycerolipid metabolic process	Apoh|Apoe|Apoa2|Lpl|Mecp2|Apoa4|Apoa1|Apob|Pik3r1	2.46e-05
positive regulation of fatty acid biosynthetic process	Apoc2|Apoa4|Apoa1|Avp	2.46e-05
organ regeneration	Apoh|Apoa2|Nr4a3|Apoa1|Adrb2|Fga	2.66e-05
positive regulation of molecular function	Apoh|Ins2|Akt1|Apoe|Apoc2|App|Apoa2|Ahsa2|Gpihbp1|Hsp90ab1|Il6|Nr4a2|Apoa4|Apoa1|Trf|Mdfi|Bdnf|Gpr21|Ube2v1|Nos1	2.72e-05
regulation of cellular metabolic process	Ins2|Necab3|Sost|Apoe|Apoc2|Apoa2|Hsp90b1|Grb2|Hsp90aa1|Kng1|Gdf11|Nr4a2|F2|Mecp2|Apoa4|Apoa1|Trf|Paip2|Tfap2d|Mdfi|Pik3r1|Bdnf|Adrb2|Gpr21|Serpina1c|Prdm10|Mup3|Serpina1e|Mup16|Mup11|Mup10|Tenm2|Trp53|Ube2v1|Lhx9|Pzp|Mup12|Nos1|Fga|Six3	2.93e-05
regulation of phosphate metabolic process	Ins2|Apoe|Apoc2|App|Hsp90b1|Grb2|Hsp90ab1|Gdf11|F2|Apoa1|Trf|Avp|Mdfi|Pik3r1|Bdnf|Adrb2|Gpr21|Trp53|Nos1|Fga	3.07e-05
response to stimulus	Apoh|Ins2|Sost|Akt1|Apoe|Apoc2|App|Plg|Lpl|Hsp90b1|Ahsa2|Grb2|Hsp90aa1|Gpihbp1|Kng1|Gpr143|Gdf11|Nr4a2|Alb|Mecp2|Apoa4|Trf|Apob|Mdfi|Pik3r1|Bdnf|Gpr21|Serpina1c|Mup3|Serpina1e|Calcoco2|Mup16|Nps|Mup11|Mup10|Car4|Tenm2|Trp53|Ube2v1|Lhx9|Mup12|Nos1|Proc	3.24e-05
rhythmic process	Avp|Bdnf|Adrb2|Mup3|Mup16|Mup11|Mup10|Trp53|Mup12|Six3	3.24e-05
response to steroid hormone	Apoa2|Nr4a2|Nr4a3|Apoa1|Avp|Adrb2|Mup11|Car4|Mup12|Nos1|Fga	3.33e-05
regulation of metabolic process	Apoh|Ins2|Necab3|Sost|Apoe|Apoc2|Apoa2|Hsp90b1|Ahsa2|Grb2|Hsp90aa1|Gpihbp1|Kng1|Gdf11|Nr4a2|F2|Mecp2|Apoa4|Trf|Paip2|Apob|Slc26a9|Tfap2d|Mdfi|Pik3r1|Bdnf|Gpr21|Serpina1c|Prdm10|Mup3|Serpina1e|Mup16|Mup11|Mup10|Tenm2|Trp53|Ube2v1|Lhx9|Pzp|Mup12|Nos1|Fga|Six3	3.7e-05
protein import	Akt1|Apoe|Hsp90aa1|Gpihbp1|Pik3r1|Trp53|Six3	4.07e-05
transmembrane receptor protein tyrosine kinase signaling pathway	Ins2|Akt1|Grb2|Pik3r1|Bdnf|Mup3|Mup16|Mup11|Mup10|Mup12	4.93e-05
plasma lipoprotein particle clearance	Apoe|Apoc2|Apoa2|Apob	5.19e-05
regulation of protein secretion	Ins2|Apoa2|Apoa1|Mup3|Mup16|Mup11|Mup10|Mup12|Nos1|Fga	5.45e-05
high-density lipoprotein particle clearance	Apoe|Apoc2|Apoa2	5.56e-05
cholesterol transport	Apoe|Apoc2|Apoa4|Apoa1|Apob	5.87e-05
cellular response to organonitrogen compound	Ins2|Akt1|Hsp90b1|Grb2|Pik3r1|Mup3|Mup16|Mup11|Mup10|Mup12	5.97e-05
regulation of protein metabolic process	Ins2|Necab3|Apoe|Apoa2|Hsp90b1|Grb2|Kng1|Hsp90ab1|Gdf11|F2|Mecp2|Apoa4|Apoa1|Trf|Avp|Paip2|Mdfi|Bdnf|Adrb2|Serpina1c|Serpina1e|Trp53|Pzp|Nos1|Fga	7.03e-05
regulation of apoptotic process	Apoh|Apoe|Hsp90b1|Hsp90ab1|Gdf11|Nr4a2|Nr4a3|Alb|Mecp2|Avp|Tfap2d|Pik3r1|Bdnf|Adrb2|Trp53|Nos1|Proc|Fga	7.17e-05
cellular response to organic cyclic compound	Akt1|Hsp90b1|Hsp90ab1|Il6|Nr4a2|Nr4a3|Cyp1a1|Mup11|Mup12|Fga	7.33e-05
regulation of neuron apoptotic process	Apoe|Hsp90ab1|Nr4a2|Nr4a3|Mecp2|Tfap2d|Bdnf|Trp53	7.68e-05
response to extracellular stimulus	Akt1|Apoe|Il6|Nr4a2|Alb|Apoa1|Cyp1a1|Adrb2|Trp53|Mup12|Nos1	8e-05
regulation of lipid transport	Akt1|Apoe|Apoc2|Apoa2|Apoa4|Apoa1	8.26e-05
positive regulation of intracellular signal transduction	Ins2|F2|Apoa1|Trf|Mdfi|Adrb2|Mup3|Mup16|Mup11|Mup10|Trp53|Ube2v1|Mup12|Fga	8.96e-05
positive regulation of lipid catabolic process	Apoc2|Apoa2|Apoa4|Apoa1	9.47e-05
positive regulation of nitrogen compound metabolic process	Ins2|Sost|Akt1|Apoe|App|Hsp90aa1|Hsp90ab1|Nr4a2|Nr4a3|Mecp2|Trf|Avp|Tfap2d|Pik3r1|Bdnf|Adrb2|Gpr21|Trp53|Ube2v1|Nos1|Six3	9.47e-05
negative regulation of neuron apoptotic process	Apoe|Hsp90ab1|Nr4a2|Nr4a3|Mecp2|Tfap2d|Bdnf	9.51e-05
response to ketone	Akt1|Il6|Avp|Adrb2|Mup11|Mup12|Fga	9.51e-05
regulation of molecular function	Apoh|Ins2|Akt1|Apoe|Apoc2|Apoa2|Hsp90b1|Ahsa2|Hsp90aa1|Gpihbp1|Kng1|Nr4a2|Apoa4|Trf|Avp|Mdfi|Pik3r1|Bdnf|Gpr21|Serpina1c|Serpina1e|Trp53|Ube2v1|Pzp|Nos1	0.000102
lipid catabolic process	Ins2|Apoe|Apoc2|Apoa2|Lpl|Apoa4|Apoa1|Apob	0.000107
regulation of gene expression	Ins2|Sost|Akt1|Apoe|App|Il6|Nr4a2|F2|Mecp2|Trf|Avp|Paip2|Apob|Slc26a9|Tfap2d|Mdfi|Pik3r1|Bdnf|Adrb2|Prdm10|Mup3|Mup16|Mup11|Mup10|Tenm2|Trp53|Ube2v1|Lhx9|Mup12|Nos1|Six3	0.000114
wound healing	Apoh|Ins2|Plg|Kng1|Il6|F2|Adrb2|Proc|Fga	0.000121
negative regulation of signaling	Sost|Apoe|Il6|Apoa1|Mdfi|Bdnf|Adrb2|Gpr21|Mup3|Mup16|Mup11|Mup10|Trp53|Mup12|Fga|Six3	0.000121
positive regulation of catalytic activity	Apoh|Ins2|Akt1|Apoe|Apoc2|App|Apoa2|Ahsa2|Gpihbp1|Hsp90ab1|Nr4a2|Apoa4|Apoa1|Trf|Mdfi|Gpr21|Nos1	0.000122
negative regulation of hydrolase activity	Akt1|App|Apoa2|Kng1|Il6|Avp|Serpina1c|Serpina1e|Pzp|Nos1	0.000123
aerobic respiration	Mup3|Mup16|Mup11|Mup10|Mup12	0.000127
negative regulation of cell communication	Sost|Apoe|Il6|Apoa1|Mdfi|Bdnf|Adrb2|Gpr21|Mup3|Mup16|Mup11|Mup10|Trp53|Mup12|Fga|Six3	0.00013
negative regulation of macromolecule metabolic process	Ins2|Apoe|App|Kng1|Hsp90ab1|F2|Mecp2|Apoa4|Avp|Paip2|Mdfi|Serpina1c|Mup3|Serpina1e|Mup16|Mup11|Mup10|Tenm2|Trp53|Lhx9|Pzp|Mup12|Six3	0.000141
negative regulation of molecular function	Ins2|Akt1|Apoe|Apoc2|App|Apoa2|Kng1|Il6|Avp|Mdfi|Adrb2|Serpina1c|Serpina1e|Pzp|Nos1	0.000143
negative regulation of cellular metabolic process	Ins2|Apoe|App|Kng1|Hsp90ab1|F2|Mecp2|Apoa4|Avp|Paip2|Mdfi|Serpina1c|Mup3|Serpina1e|Mup16|Mup11|Mup10|Tenm2|Trp53|Lhx9|Pzp|Mup12|Six3	0.000148
negative regulation of catalytic activity	Ins2|Akt1|Apoe|Apoc2|App|Apoa2|Kng1|Il6|Avp|Serpina1c|Serpina1e|Pzp|Nos1	0.000151
low-density lipoprotein particle remodeling	Apoe|Apoa2|Apob	0.000161
positive regulation of triglyceride catabolic process	Apoc2|Apoa4|Apoa1	0.000161
regulation of hormone secretion	Il6|Mup3|Mup16|Mup11|Mup10|Mup12|Nos1|Fga	0.000164
cholesterol metabolic process	Apoe|App|Apoa2|Apoa4|Apoa1|Apob	0.000164
negative regulation of endopeptidase activity	Akt1|App|Kng1|Il6|Avp|Serpina1c|Serpina1e|Pzp	0.000164
cell communication	Ins2|Sost|Akt1|Apoe|App|Grb2|Gpr143|Gdf11|Il6|Nr4a2|F2|Nr4a3|Alb|Mecp2|Apoa1|Trf|Avp|Mdfi|Pik3r1|Bdnf|Gpr21|Mup3|Mup16|Nps|Mup11|Mup10|Tenm2|Trp53|Mup12|Nos1|Fga|Six3	0.000168
ion homeostasis	Ins2|Apoe|App|Atp6v0c|F2|Apoa1|Trf|Avp|Slc26a9|Car4|Nos1	0.000171
regulation of hydrolase activity	Apoh|Akt1|Apoc2|Apoa2|Hsp90b1|Ahsa2|Gpihbp1|Kng1|Il6|Apoa4|Avp|Adrb2|Serpina1c|Serpina1e|Pzp|Nos1	0.000194
regulation of establishment of protein localization	Ins2|Akt1|Apoa2|Hsp90ab1|Apoa1|Pik3r1|Mup3|Mup16|Mup11|Mup10|Mup12|Nos1|Fga	0.000196
signal transduction	Ins2|Sost|Akt1|Apoe|App|Grb2|Gpr143|Gdf11|Il6|Nr4a2|F2|Nr4a3|Apoa1|Trf|Avp|Mdfi|Pik3r1|Bdnf|Adrb2|Gpr21|Mup3|Mup16|Nps|Mup11|Mup10|Tenm2|Trp53|Mup12|Nos1|Fga	0.000199
energy derivation by oxidation of organic compounds	Akt1|Mecp2|Mup3|Mup16|Mup11|Mup10|Mup12	0.000202
single organism signaling	Ins2|Sost|Akt1|Apoe|App|Grb2|Gpr143|Gdf11|Il6|Nr4a2|F2|Nr4a3|Mecp2|Apoa1|Trf|Avp|Mdfi|Pik3r1|Bdnf|Gpr21|Mup3|Mup16|Nps|Mup11|Mup10|Tenm2|Trp53|Mup12|Nos1|Fga|Six3	0.000226
regulation of intestinal cholesterol absorption	Apoa2|Apoa4|Apoa1	0.000232
cellular respiration	Mecp2|Mup3|Mup16|Mup11|Mup10|Mup12	0.000232
negative regulation of lipid transport	Akt1|Apoe|Apoc2|Apoa2	0.000235
response to drug	Apoc2|Apoa2|Lpl|Il6|Apoa1|Cyp1a1|Bdnf|Car4|Trp53|Nos1	0.000238
regulation of lipase activity	Apoh|Apoc2|Apoa2|Gpihbp1|Apoa4	0.000255
response to oxidative stress	Akt1|Apoe|App|Il6|Nr4a2|Nr4a3|Apoa4|Trp53|Nos1	0.000263
negative regulation of cellular component organization	Ins2|Sost|Akt1|Apoe|Apoc2|Apoa2|Mecp2|Apoa1|Avp|Trp53|Spna2	0.000268
response to nutrient levels	Akt1|Apoe|Il6|Alb|Apoa1|Cyp1a1|Adrb2|Trp53|Mup12|Nos1	0.000269
negative regulation of cellular protein metabolic process	Ins2|Apoe|App|Kng1|Hsp90ab1|Il6|F2|Mecp2|Avp|Paip2|Serpina1c|Serpina1e|Trp53|Pzp	0.000275
protein metabolic process	Apoh|Ins2|Necab3|Ppm1j|Apoe|App|Apoa2|Hsp90aa1|Hsp90ab1|F2|Mecp2|Apoa4|Apoa1|Trf|Avp|Apob|Mdfi|Pik3r1|Fbxl22|Fkbp5|Mup3|Art5|Mup16|Mup11|Mup10|Tenm2|Ube2v1|Mup12|Nos1|Fga	0.00031
regulation of nitrogen compound metabolic process	Ins2|Sost|Akt1|Apoe|App|Hsp90aa1|Hsp90ab1|Nr4a2|Mecp2|Trf|Avp|Paip2|Tfap2d|Mdfi|Pik3r1|Bdnf|Adrb2|Gpr21|Prdm10|Mup3|Mup16|Mup11|Mup10|Tenm2|Trp53|Ube2v1|Lhx9|Mup12|Nos1|Six3	0.000323
regulation of response to wounding	Apoh|Ins2|Apoe|Plg|Il6|F2|Apoa1|Adrb2|Proc	0.000334
response to phenylpropanoid	Apoa4|Mup3|Mup12|Fga	0.000351
phosphatidylcholine metabolic process	Apoa2|Mecp2|Apoa4|Apoa1	0.000351
anatomical structure development	Apoh|Ins2|Akt1|Apoe|App|Apoa2|Plg|Grb2|Hsp90ab1|Il6|Nr4a2|F2|Mecp2|Apoa4|Cyp1a1|Trf|Apob|Tfap2d|Mdfi|Pik3r1|Bdnf|Adrb2|Mup3|Mup16|Mup11|Mup10|Car4|Tenm2|Trp53|Lhx9|Mup12|Nos1|Fga|Six3	0.000352
response to hypoxia	Akt1|Hsp90b1|Nr4a2|Mecp2|Cyp1a1|Adrb2|Trp53|Nos1	0.000361
regulation of peptide hormone secretion	Mup3|Mup16|Mup11|Mup10|Mup12|Nos1|Fga	0.000367
organic hydroxy compound transport	Apoe|Apoc2|Mecp2|Apoa4|Apoa1|Apob	0.000391
regulation of body fluid levels	Apoh|Plg|Kng1|F2|Avp|Adrb2|Proc|Fga	0.000391
cell surface receptor signaling pathway	Ins2|Sost|Akt1|App|Grb2|Gdf11|Il6|F2|Apoa1|Trf|Pik3r1|Bdnf|Mup3|Mup16|Mup11|Mup10|Trp53|Mup12	0.000391
cellular response to oxygen-containing compound	Ins2|Akt1|Hsp90b1|Grb2|Apoa4|Apob|Pik3r1|Mup3|Mup16|Mup11|Mup10|Mup12	0.000399
regulation of proteolysis	Ins2|Akt1|Apoe|Kng1|Hsp90ab1|Il6|F2|Avp|Serpina1c|Serpina1e|Trp53|Pzp	0.000411
regulation of protein modification process	Ins2|Apoe|App|Hsp90b1|Grb2|Hsp90ab1|Gdf11|F2|Mecp2|Apoa1|Trf|Avp|Mdfi|Bdnf|Adrb2|Trp53|Nos1|Fga	0.000419
positive regulation of purine nucleotide metabolic process	Ins2|Apoe|Avp|Adrb2|Gpr21|Nos1	0.000421
regulation of protein transport	Ins2|Apoa2|Hsp90ab1|Apoa1|Pik3r1|Mup3|Mup16|Mup11|Mup10|Mup12|Nos1|Fga	0.000464
acute inflammatory response	Ins2|Apoa2|Il6|F2|Fga	0.000469
regulation of purine nucleotide metabolic process	Ins2|Apoe|Avp|Adrb2|Gpr21|Trp53|Nos1	0.000471
regulation of localization	Apoh|Ins2|Akt1|Apoe|Apoc2|Apoa2|Lpl|Best3|Hsp90ab1|F2|Apoa4|Apoa1|Trf|Avp|Apob|Pik3r1|Mup3|Mup16|Mup11|Mup10|Mup12|Fga	0.000483
response to abiotic stimulus	App|Lpl|Hsp90b1|Grb2|Hsp90ab1|Il6|Nr4a2|F2|Mecp2|Cyp1a1|Avp|Pik3r1|Nps|Trp53	0.000483
positive regulation of nitric oxide biosynthetic process	Akt1|Hsp90aa1|Hsp90ab1|Il6	0.000483
cellular response to lipid	Akt1|Nr4a2|Nr4a3|Apob|Mup3|Mup16|Mup11|Mup10|Mup12	0.000487
regulation of secretion by cell	Ins2|Apoa2|Apoa1|Avp|Mup3|Mup16|Mup11|Mup10|Mup12|Nos1|Fga	0.000487
cellular response to organic substance	Ins2|Sost|Hsp90b1|Grb2|Nr4a2|Nr4a3|Cyp1a1|Apob|Pik3r1|Mup3|Mup16|Mup11|Mup10|Trp53|Mup12|Nos1|Fga	0.000487
positive regulation of multicellular organismal process	Apoh|Ins2|Apoe|Apoa2|Plg|Hsp90aa1|Gpihbp1|F2|Mecp2|Trf|Avp|Pik3r1|Bdnf|Gpr21|Nps|Nos1|Fga	0.000489
positive regulation of nucleobase-containing compound metabolic process	Ins2|Sost|Akt1|Apoe|App|Nr4a2|Nr4a3|Mecp2|Trf|Avp|Tfap2d|Pik3r1|Bdnf|Adrb2|Gpr21|Trp53|Ube2v1|Nos1|Six3	0.0005
response to testosterone	Avp|Adrb2|Mup11|Mup12	0.000532
negative regulation of protein metabolic process	Ins2|Apoe|App|Kng1|Hsp90ab1|F2|Mecp2|Apoa4|Avp|Paip2|Serpina1c|Serpina1e|Trp53|Pzp	0.000532
regulation of cellular protein metabolic process	Ins2|Apoe|Hsp90b1|Grb2|Kng1|Hsp90ab1|Gdf11|F2|Mecp2|Apoa1|Trf|Avp|Paip2|Mdfi|Bdnf|Adrb2|Serpina1c|Serpina1e|Trp53|Pzp|Nos1|Fga	0.000553
negative regulation of cholesterol transport	Apoe|Apoc2|Apoa2	0.000563
high-density lipoprotein particle remodeling	Apoe|Apoa2|Apoa1	0.000563
blood coagulation	Apoh|Plg|Kng1|F2|Proc|Fga	0.000569
regulation of phosphorylation	Ins2|Apoe|App|Grb2|Hsp90ab1|Gdf11|F2|Apoa1|Trf|Avp|Mdfi|Pik3r1|Bdnf|Adrb2|Trp53|Fga	0.000578
regulation of steroid metabolic process	Apoe|Apoa2|Apoa4|Apoa1|Apob	0.000578
steroid metabolic process	Apoe|App|Apoa2|Mecp2|Apoa4|Apoa1|Apob	0.00058
response to wounding	Apoh|Ins2|Plg|Kng1|F2|Cyp1a1|Adrb2|Proc|Fga	0.00058
transport	Ins2|Akt1|Apoe|App|Tomm40l|Hsp90b1|Best3|Grb2|Hsp90aa1|Gpihbp1|Gpr143|Il6|Alb|Mecp2|Apoa4|Apob|Pik3r1|Bdnf|Adrb2|Mup3|Mup16|Mup11|Mup10|Car4|Trp53|Mup12|Six3	0.0006
regulation of cellular localization	Ins2|Akt1|Apoa2|Hsp90ab1|F2|Apoa1|Avp|Pik3r1|Mup3|Mup16|Mup11|Mup10|Mup12|Nos1|Fga	0.000664
regulation of macromolecule biosynthetic process	Ins2|Necab3|Sost|Akt1|App|Apoa2|Nr4a2|F2|Mecp2|Trf|Paip2|Tfap2d|Mdfi|Pik3r1|Bdnf|Adrb2|Prdm10|Mup3|Mup16|Mup11|Mup10|Tenm2|Trp53|Ube2v1|Lhx9|Mup12|Nos1|Six3	0.000664
single-organism metabolic process	Apoh|Ins2|Akt1|Apoe|Apoc2|App|Apoa2|Lpl|Hsp90b1|Grb2|Mecp2|Apoa4|Apoa1|Trf|Avp|Apob|Mdfi|Pik3r1|Mup3|Art5|Mup16|Mup11|Mup10|Car4|Trp53|Ube2v1|Mup12|Nos1|Fga	0.000671
positive regulation of blood circulation	Akt1|Avp|Adrb2|Nos1|Fga	0.000685
regulation of system process	Akt1|Apoa2|Il6|Mecp2|Apoa4|Apoa1|Avp|Nos1|Fga	0.000697
blood coagulation, fibrin clot formation	Apoh|Fga	0.00081
negative regulation of very-low-density lipoprotein particle remodeling	Apoa2|Apoa1	0.00081
cell part morphogenesis	App|Nr4a2|Nr4a3|Bdnf|Mup3|Mup16|Mup11|Mup10|Tenm2|Lhx9|Mup12	0.000811
positive regulation of protein metabolic process	Ins2|Akt1|Apoe|App|Apoa2|Hsp90ab1|Gdf11|F2|Trf|Avp|Mdfi|Bdnf|Adrb2|Trp53|Nos1|Fga	0.000814
negative regulation of neurogenesis	Apoe|App|Gdf11|F2|Bdnf|Trp53|Six3	0.000856
acute-phase response	Ins2|Il6|F2|Fga	0.000859
amine metabolic process	Apoa2|Mecp2|Apoa4|Apoa1|Cyp1a1	0.000905
regulation of protein phosphorylation	Ins2|Apoe|App|Grb2|Hsp90ab1|Gdf11|F2|Apoa1|Trf|Avp|Mdfi|Bdnf|Adrb2|Trp53|Fga	0.000905
positive regulation of transcription, DNA-templated	Ins2|Sost|Akt1|App|Il6|Nr4a2|Nr4a3|Mecp2|Trf|Tfap2d|Pik3r1|Bdnf|Adrb2|Trp53|Ube2v1|Nos1|Six3	0.000923
regulation of transport	Ins2|Akt1|Apoe|Apoc2|Apoa2|Best3|Hsp90ab1|F2|Apoa4|Apoa1|Avp|Pik3r1|Mup3|Mup16|Mup11|Mup10|Mup12|Fga	0.000926
positive regulation of macromolecule biosynthetic process	Ins2|Sost|Akt1|App|Apoa2|Nr4a2|F2|Nr4a3|Mecp2|Trf|Tfap2d|Pik3r1|Bdnf|Adrb2|Trp53|Ube2v1|Nos1|Six3	0.00102
positive regulation of protein phosphorylation	Ins2|Akt1|Hsp90ab1|Gdf11|F2|Trf|Avp|Mdfi|Bdnf|Adrb2|Trp53|Fga	0.00107
positive regulation of cellular protein metabolic process	Ins2|Akt1|Apoe|App|Hsp90ab1|Gdf11|F2|Trf|Avp|Mdfi|Bdnf|Adrb2|Trp53|Nos1|Fga	0.00125
regulation of biological process	Apoh|Ins2|Necab3|Sost|Apoe|Apoc2|Apoa2|Plg|Lpl|Hsp90b1|Best3|Ahsa2|Grb2|Hsp90aa1|Gpihbp1|Kng1|Atp6v0c|Gpr143|Nr4a2|F2|Alb|Mecp2|Apoa4|Cyp1a1|Trf|Paip2|Apob|Slc26a9|Tfap2d|Mdfi|Azgp1|Pik3r1|Bdnf|Gpr21|Serpina1c|Prdm10|Mup3|Serpina1e|Mup16|Mup11|Mup10|Tenm2|Trp53|Ube2v1|Lhx9|Pzp|Spna2|Mup12|Nos1|Proc|Six3	0.00125
regulation of cellular component biogenesis	Ins2|Sost|Apoe|Grb2|Mecp2|Apoa1|Pik3r1|Bdnf|Tenm2|Trp53|Spna2	0.0013
peptidyl-amino acid modification	Akt1|Apoa2|Mecp2|Apoa1|Fkbp5|Mup3|Mup16|Mup11|Mup10|Mup12|Nos1	0.00136
aging	Akt1|Grb2|Il6|Cyp1a1|Adrb2|Trp53|Nos1	0.00136
cell-type specific apoptotic process	Akt1|App|Il6|Trp53|Six3	0.00136
mitochondrion organization	Akt1|Hsp90aa1|Mup3|Mup16|Mup11|Mup10|Trp53|Mup12	0.00147
regulation of cellular process	Apoh|Ins2|Necab3|Sost|Apoe|Apoc2|Apoa2|Plg|Lpl|Hsp90b1|Grb2|Hsp90aa1|Gpihbp1|Kng1|Atp6v0c|Gpr143|Nr4a2|F2|Alb|Mecp2|Apoa4|Apoa1|Cyp1a1|Trf|Paip2|Apob|Tfap2d|Mdfi|Pik3r1|Bdnf|Gpr21|Serpina1c|Prdm10|Mup3|Serpina1e|Mup16|Nps|Mup11|Mup10|Tenm2|Trp53|Ube2v1|Lhx9|Pzp|Spna2|Mup12|Nos1|Proc|Six3	0.00148
lipid metabolic process	Apoh|Ins2|Apoe|Apoc2|App|Apoa2|Lpl|Mecp2|Apoa4|Apoa1|Cyp1a1|Apob|Pik3r1	0.00149
positive regulation of cyclic nucleotide biosynthetic process	Apoe|Avp|Adrb2|Gpr21|Nos1	0.00149
regulation of nucleobase-containing compound metabolic process	Ins2|Sost|Akt1|Apoe|App|Nr4a2|Mecp2|Trf|Avp|Tfap2d|Mdfi|Pik3r1|Bdnf|Adrb2|Gpr21|Prdm10|Mup3|Mup16|Mup11|Mup10|Tenm2|Trp53|Ube2v1|Lhx9|Mup12|Nos1|Six3	0.00153
regulation of transcription, DNA-templated	Ins2|Sost|Akt1|App|Il6|Nr4a2|Mecp2|Trf|Tfap2d|Mdfi|Pik3r1|Bdnf|Adrb2|Prdm10|Mup3|Mup16|Mup11|Mup10|Tenm2|Trp53|Ube2v1|Lhx9|Mup12|Nos1|Six3	0.00153
regulation of cell development	Ins2|Akt1|Apoe|App|Gdf11|Il6|F2|Apoa1|Bdnf|Trp53|Nos1|Six3	0.00159
positive regulation of protein modification process	Ins2|Akt1|Hsp90ab1|Gdf11|F2|Trf|Avp|Mdfi|Bdnf|Adrb2|Trp53|Nos1|Fga	0.00166
positive regulation of purine nucleotide biosynthetic process	Apoe|Avp|Adrb2|Gpr21|Nos1	0.0017
phospholipid transport	Apoe|Apoc2|Apoa2|Apoa4	0.00179
protein phosphorylation	Ins2|Akt1|App|Trf|Avp|Mdfi|Pik3r1|Mup3|Mup16|Mup11|Mup10|Mup12	0.00179
negative regulation of lipid catabolic process	Ins2|Akt1|Apoa2	0.00186
regulation of Cdc42 protein signal transduction	Apoe|Apoa1	0.00209
lipoprotein metabolic process	Apoe|Apoa2|Apoa4|Apoa1|Apob	0.00215
regulation of response to stress	Apoh|Ins2|Akt1|Apoe|Plg|Hsp90ab1|Il6|F2|Apoa1|Trf|Mdfi|Pik3r1|Trp53|Proc	0.00215
cation homeostasis	Apoe|App|Atp6v0c|F2|Trf|Avp|Slc26a9|Car4|Nos1	0.00219
organic substance transport	Ins2|Akt1|Apoe|Tomm40l|Hsp90b1|Hsp90aa1|Gpihbp1|Il6|Mecp2|Apoa4|Apob|Slc26a9|Pik3r1|Bdnf|Car4|Trp53|Six3	0.00221
regulation of anatomical structure size	Akt1|Apoe|Grb2|Kng1|Hsp90ab1|Avp|Adrb2|Spna2	0.00236
response to external stimulus	Apoe|App|Nr4a2|F2|Nr4a3|Alb|Mecp2|Cyp1a1|Apob|Bdnf|Adrb2|Tenm2|Trp53|Lhx9|Mup12|Nos1|Fga	0.00236
generation of neurons	Akt1|Apoe|App|Gdf11|Nr4a2|F2|Nr4a3|Mecp2|Apoa4|Bdnf|Tenm2|Trp53|Lhx9|Nos1|Six3	0.00242
response to decreased oxygen levels	Hsp90b1|Nr4a2|Mecp2|Cyp1a1|Adrb2|Trp53|Nos1	0.00249
reactive oxygen species biosynthetic process	Hsp90aa1|Cyp1a1|Nos1	0.00253
response to food	Akt1|Cyp1a1|Mup12	0.00253
reproductive process	Akt1|App|Plg|Grb2|Hsp90ab1|Cyp1a1|Avp|Paip2|Apob|Mdfi|Adrb2|Lhx9|Pzp|Nos1	0.00253
alcohol metabolic process	Apoe|App|Apoa2|Mecp2|Apoa4|Apoa1|Apob	0.00259
regulation of cellular macromolecule biosynthetic process	Ins2|Necab3|Sost|Akt1|App|Nr4a2|Mecp2|Trf|Paip2|Tfap2d|Mdfi|Pik3r1|Bdnf|Adrb2|Prdm10|Mup3|Mup16|Mup11|Mup10|Tenm2|Trp53|Ube2v1|Lhx9|Mup12|Nos1|Six3	0.00262
inorganic ion homeostasis	Apoe|App|Atp6v0c|F2|Trf|Avp|Slc26a9|Car4|Nos1	0.00271
cellular response to ketone	Akt1|Il6|Mup11|Mup12	0.00271
regulation of homeostatic process	F2|Trf|Avp|Mup3|Mup16|Mup11|Mup10|Mup12	0.00287
cellular developmental process	Ins2|Akt1|Apoe|App|Plg|Grb2|Nr4a2|F2|Nr4a3|Mecp2|Apoa4|Cyp1a1|Trf|Mdfi|Pik3r1|Bdnf|Adrb2|Mup3|Mup16|Mup11|Mup10|Tenm2|Trp53|Lhx9|Mup12|Nos1|Six3	0.0029
regulation of nervous system development	Akt1|Apoe|App|Gdf11|Il6|F2|Mecp2|Bdnf|Trp53|Nos1|Six3	0.00308
response to salt stress	Hsp90ab1|Avp|Trp53	0.00331
anatomical structure morphogenesis	Ins2|Apoe|App|Grb2|Gdf11|Il6|Nr4a2|Nr4a3|Apob|Mdfi|Bdnf|Mup3|Mup16|Mup11|Mup10|Tenm2|Trp53|Lhx9|Mup12|Six3	0.00337
regulation of developmental process	Apoh|Ins2|Sost|Akt1|Apoe|App|Plg|Lpl|Hsp90aa1|F2|Mecp2|Apoa1|Apob|Azgp1|Pik3r1|Bdnf|Gpr21|Trp53|Nos1|Six3	0.00346
regulation of neurological system process	Il6|Avp|Adrb2|Nos1	0.00349
organic hydroxy compound metabolic process	Apoe|App|Apoa2|Nr4a2|Mecp2|Apoa4|Apoa1|Apob	0.00363
phosphorylation	Ins2|Akt1|App|Mecp2|Trf|Avp|Mdfi|Pik3r1|Mup3|Mup16|Mup11|Mup10|Mup12	0.00375
biological regulation	Apoh|Ins2|Necab3|Sost|Apoe|Apoc2|Apoa2|Plg|Lpl|Hsp90b1|Best3|Ahsa2|Grb2|Hsp90aa1|Gpihbp1|Kng1|Atp6v0c|Gpr143|Il6|Nr4a2|F2|Mecp2|Apoa4|Cyp1a1|Trf|Paip2|Apob|Slc26a9|Tfap2d|Mdfi|Pik3r1|Bdnf|Gpr21|Serpina1c|Prdm10|Mup3|Serpina1e|Mup16|Mup11|Mup10|Car4|Tenm2|Trp53|Ube2v1|Lhx9|Pzp|Spna2|Mup12|Nos1|Proc|Six3	0.00375
chylomicron remnant clearance	Apoe|Apoc2	0.00376
cellular response to testosterone stimulus	Mup11|Mup12	0.00376
positive regulation of catabolic process	Ins2|Akt1|Apoe|Apoc2|Apoa2|Apoa4|Apoa1|Adrb2	0.0038
organic anion transport	Apoe|Apoc2|Apoa2|Apoa4|Slc26a9|Bdnf|Car4	0.0038
system development	Apoh|Akt1|Apoe|App|Apoa2|Plg|Grb2|Hsp90ab1|Il6|Nr4a2|F2|Mecp2|Apoa4|Cyp1a1|Trf|Apob|Tfap2d|Mdfi|Pik3r1|Bdnf|Adrb2|Car4|Tenm2|Trp53|Lhx9|Nos1|Fga|Six3	0.00381
cellular response to external stimulus	Akt1|Nr4a2|F2|Alb|Trp53|Mup12|Nos1	0.00396
regulation of vasoconstriction	Akt1|Avp|Nos1|Fga	0.00413
regulation of neurogenesis	Akt1|Apoe|App|Gdf11|Il6|F2|Bdnf|Trp53|Nos1|Six3	0.00413
phosphate-containing compound metabolic process	Ins2|Akt1|Ppm1j|App|Apoa2|Mecp2|Apoa4|Apoa1|Trf|Avp|Mdfi|Pik3r1|Mup3|Mup16|Mup11|Mup10|Mup12	0.00416
positive regulation of blood coagulation	Apoh|Plg|F2	0.00416
protein import into nucleus, translocation	Akt1|Trp53|Six3	0.00416
cellular protein modification process	Ins2|Akt1|Ppm1j|App|Apoa2|Mecp2|Apoa1|Trf|Avp|Mdfi|Pik3r1|Fbxl22|Fkbp5|Mup3|Art5|Mup16|Mup11|Mup10|Ube2v1|Mup12|Nos1	0.0045
multi-multicellular organism process	Akt1|Cyp1a1|Avp|Adrb2|Pzp|Nos1	0.0045
neuron projection development	App|Il6|Nr4a2|Nr4a3|Mecp2|Apoa4|Bdnf|Tenm2|Lhx9	0.0045
response to stilbenoid	Apoa4|Mup3|Mup12	0.00467
ammonium ion metabolic process	Apoa2|Nr4a2|Mecp2|Apoa4|Apoa1	0.00509
cellular response to chemical stimulus	Ins2|Sost|Hsp90b1|Grb2|Nr4a3|Apoa4|Apob|Pik3r1|Adrb2|Mup3|Mup16|Mup11|Mup10|Trp53|Mup12|Nos1|Fga	0.00528
negative regulation of cytokine secretion involved in immune response	Apoa2|Apoa1	0.00587
negative regulation of anion transport	Akt1|Apoe|Nos1	0.00652
learning or memory	App|Mecp2|Paip2|Bdnf|Adrb2|Nps	0.00665
regulation of blood vessel size	Apoe|Kng1|Avp|Adrb2	0.00674
neuron maturation	App|Nr4a2|Mecp2	0.00719
cellular response to abiotic stimulus	Akt1|Grb2|F2|Pik3r1|Trp53|Nos1	0.00731
organ development	Apoh|Akt1|App|Apoa2|Plg|Grb2|Hsp90ab1|Gdf11|Il6|Nr4a2|Mecp2|Cyp1a1|Trf|Tfap2d|Mdfi|Pik3r1|Bdnf|Adrb2|Car4|Trp53|Lhx9|Fga|Six3	0.00737
regulation of cellular component organization	Ins2|Sost|Akt1|Apoe|Apoc2|Apoa2|Grb2|Gpihbp1|Il6|F2|Mecp2|Apoa1|Pik3r1|Bdnf|Adrb2|Tenm2|Trp53|Spna2|Nos1	0.00754
anatomical structure homeostasis	Plg|Il6|Alb|Trf|Azgp1|Adrb2	0.00784
cell differentiation involved in embryonic placenta development	Akt1|Plg|Mdfi	0.00788
cellular lipid metabolic process	Apoh|Apoe|Apoa2|Lpl|Mecp2|Apoa4|Apoa1|Cyp1a1|Apob|Pik3r1	0.0079
regulation of multicellular organismal development	Apoh|Sost|Akt1|Apoe|App|Plg|Hsp90aa1|Gdf11|F2|Mecp2|Apoa1|Pik3r1|Bdnf|Trp53|Nos1|Six3	0.00811
multicellular organismal response to stress	Nr4a2|Mecp2|Bdnf|Nos1	0.00811
response to alcohol	Il6|Avp|Adrb2|Mup11|Mup12|Nos1|Fga	0.00828
protein oxidation	Apoa2|Apoa1	0.00836
regulation of multicellular organism growth	App|Azgp1|Adrb2|Gpr21	0.00844
cholesterol biosynthetic process	Apoe|Apoa4|Apoa1	0.0085
cell maturation	App|Gdf11|Nr4a2|Mecp2|Six3	0.00876
positive regulation of cellular catabolic process	Ins2|Akt1|Apoe|Apoc2|Apoa4|Apoa1|Adrb2	0.00882
regulation of catabolic process	Ins2|Akt1|Apoe|Apoc2|Apoa2|Hsp90ab1|Apoa4|Apoa1|Adrb2|Trp53	0.00905
vasodilation	Apoe|Kng1|Adrb2	0.00927
cellular homeostasis	Apoe|App|Plg|Atp6v0c|F2|Trf|Avp|Pik3r1|Nos1	0.00963
associative learning	App|Mecp2|Adrb2|Nps	0.0101
cellular response to steroid hormone stimulus	Il6|Nr4a2|Nr4a3|Mup11|Mup12	0.0102
negative regulation of macromolecule biosynthetic process	Ins2|Il6|Mecp2|Paip2|Mdfi|Mup3|Mup16|Mup11|Mup10|Tenm2|Trp53|Lhx9|Mup12|Six3	0.0105
positive regulation of peptidyl-serine phosphorylation	Akt1|Il6|Avp|Bdnf	0.0105
adult behavior	App|Nr4a2|Nr4a3|Mecp2|Nos1	0.0105
negative regulation of developmental process	Apoh|Sost|Apoe|App|Plg|Il6|F2|Pik3r1|Bdnf|Trp53|Six3	0.0107
response to cold	Lpl|Il6|Adrb2	0.0109
positive regulation of glucose import	Ins2|Akt1|Pik3r1	0.0109
organic hydroxy compound biosynthetic process	Apoe|Apoa2|Nr4a2|Apoa4|Apoa1	0.011
positive regulation of cellular component biogenesis	Apoe|Grb2|Mecp2|Apoa1|Bdnf|Tenm2|Trp53	0.0111
regulation of MAPK cascade	Ins2|Akt1|Apoe|Grb2|Gdf11|Trf|Mdfi|Adrb2|Fga	0.0111
positive regulation of cholesterol storage	Lpl|Apob	0.0111
peptidyl-methionine modification	Apoa2|Apoa1	0.0111
negative regulation of fibrinolysis	Apoh|Plg	0.0111
single-organism developmental process	Apoh|Ins2|Apoe|App|Apoa2|Plg|Hsp90ab1|Il6|Nr4a2|F2|Mecp2|Apoa4|Cyp1a1|Trf|Apob|Tfap2d|Mdfi|Pik3r1|Bdnf|Mup3|Mup16|Mup11|Mup10|Car4|Tenm2|Trp53|Lhx9|Pzp|Mup12|Nos1|Fga|Six3	0.0115
regulation of cellular catabolic process	Ins2|Akt1|Apoe|Apoc2|Hsp90ab1|Apoa4|Apoa1|Adrb2|Trp53	0.0117
regulation of neuroblast proliferation	Bdnf|Trp53|Six3	0.0117
cellular protein metabolic process	Ins2|Ppm1j|App|Apoa2|Plg|Hsp90aa1|Hsp90ab1|Mecp2|Apoa1|Trf|Avp|Mdfi|Pik3r1|Fbxl22|Fkbp5|Mup3|Art5|Mup16|Mup11|Mup10|Ube2v1|Mup12|Nos1	0.0118
reactive oxygen species metabolic process	Hsp90aa1|Apoa4|Cyp1a1|Nos1	0.0121
placenta development	Akt1|Plg|Grb2|Hsp90ab1|Mdfi	0.0121
single organism reproductive process	Akt1|Plg|Grb2|Hsp90ab1|Cyp1a1|Avp|Paip2|Apob|Mdfi|Adrb2|Lhx9|Pzp	0.0121
protein import into nucleus	Akt1|Pik3r1|Trp53|Six3	0.0121
protein targeting to nucleus	Akt1|Pik3r1|Trp53|Six3	0.0121
protein folding	Apoa2|Hsp90b1|Hsp90aa1|Hsp90ab1|Fkbp5	0.0121
negative regulation of cytokine secretion	Apoa2|Il6|Apoa1	0.0124
cellular response to stimulus	Ins2|Sost|Apoe|App|Hsp90b1|Grb2|Gpr143|Gdf11|Nr4a2|Nr4a3|Alb|Apoa4|Apoa1|Trf|Avp|Apob|Mdfi|Pik3r1|Bdnf|Gpr21|Mup3|Mup16|Nps|Mup11|Mup10|Tenm2|Trp53|Ube2v1|Mup12|Nos1|Fga	0.0124
cellular chemical homeostasis	Apoe|App|Atp6v0c|F2|Trf|Avp|Pik3r1|Nos1	0.0125
peptidyl-tyrosine phosphorylation	Mup3|Mup16|Mup11|Mup10|Mup12	0.0126
positive regulation of vasoconstriction	Akt1|Avp|Fga	0.0134
regulation of postsynaptic membrane potential	Mecp2|Bdnf|Adrb2	0.0134
multicellular organismal development	Apoh|Akt1|Apoe|App|Apoa2|Plg|Grb2|Hsp90ab1|Il6|Nr4a2|F2|Mecp2|Apoa4|Cyp1a1|Trf|Apob|Tfap2d|Mdfi|Pik3r1|Bdnf|Adrb2|Car4|Tenm2|Trp53|Lhx9|Pzp|Nos1|Fga|Six3	0.0138
lipoprotein catabolic process	Apoe|Apob	0.0139
axon guidance	App|Nr4a3|Bdnf|Tenm2|Lhx9	0.0139
negative regulation of neuroblast proliferation	Bdnf|Trp53	0.0139
positive regulation of cell cycle	Ins2|Akt1|App|Nr4a3|Cyp1a1|Trp53	0.0142
negative regulation of mitochondrion organization	Akt1|Avp|Trp53	0.0142
negative regulation of catabolic process	Ins2|Akt1|Apoa2|Hsp90ab1|Trp53	0.0142
alcohol biosynthetic process	Apoe|Apoa2|Apoa4|Apoa1	0.0145
single-organism transport	Ins2|Akt1|Apoe|App|Tomm40l|Hsp90b1|Best3|Grb2|Hsp90aa1|Gpihbp1|Gpr143|Il6|Mecp2|Apoa4|Apob|Pik3r1|Bdnf|Car4|Trp53|Six3	0.0146
localization	Ins2|Akt1|Apoe|App|Tomm40l|Plg|Hsp90b1|Best3|Grb2|Hsp90aa1|Gpihbp1|Gpr143|Il6|Nr4a2|Mecp2|Apoa4|Apob|Pik3r1|Bdnf|Adrb2|Mup3|Mup16|Mup11|Mup10|Car4|Trp53|Mup12|Six3	0.0147
cellular cation homeostasis	Apoe|App|Atp6v0c|F2|Trf|Avp|Nos1	0.0148
negative regulation of inflammatory response	Ins2|Apoe|Apoa1|Adrb2	0.0149
single-organism localization	Ins2|Akt1|Apoe|App|Tomm40l|Hsp90b1|Best3|Grb2|Hsp90aa1|Gpihbp1|Gpr143|Il6|Alb|Mecp2|Apoa4|Apob|Pik3r1|Bdnf|Car4|Trp53|Six3	0.0149
regulation of cell proliferation	Apoh|Ins2|Akt1|Apoe|Gdf11|F2|Mecp2|Avp|Tfap2d|Bdnf|Adrb2|Trp53|Nos1|Six3	0.0151
cellular response to stress	Ins2|Akt1|Hsp90b1|Grb2|Il6|Nr4a2|Alb|Apoa4|Trf|Mdfi|Pik3r1|Trp53|Ube2v1|Mup12	0.0151
negative regulation of biosynthetic process	Ins2|Apoe|Mecp2|Paip2|Mdfi|Mup3|Mup16|Mup11|Mup10|Tenm2|Trp53|Lhx9|Mup12|Six3	0.0159
glycerophospholipid metabolic process	Apoa2|Mecp2|Apoa4|Apoa1|Pik3r1	0.0169
positive regulation of protein import into nucleus, translocation	Hsp90ab1|Il6	0.017
system process	Apoe|App|Ceacam16|Kng1|Nr4a3|Mecp2|Avp|Paip2|Azgp1|Bdnf|Gpr21|Nps|Nos1	0.017
response to light stimulus	Akt1|App|Mecp2|Pik3r1|Nps|Trp53	0.017
response to insecticide	Nr4a2|Cyp1a1	0.017
positive regulation of protein localization to nucleus	Ins2|Hsp90ab1|Il6|Pik3r1	0.0171
regulation of peptidase activity	Akt1|Kng1|Il6|Avp|Serpina1c|Serpina1e|Pzp	0.0171
synapse assembly	Apoe|App|Mecp2	0.0171
negative regulation of nitrogen compound metabolic process	Ins2|Apoe|Mecp2|Paip2|Mdfi|Mup3|Mup16|Mup11|Mup10|Tenm2|Trp53|Lhx9|Mup12|Six3	0.0172
inflammatory response	Ins2|Akt1|Apoa2|Kng1|Il6|F2|Fga	0.0172
axonogenesis	App|Nr4a2|Nr4a3|Bdnf|Tenm2|Lhx9	0.0174
embryonic placenta development	Akt1|Plg|Grb2|Mdfi	0.0177
cellular component organization	Akt1|Apoe|App|Apoa2|Plg|Lpl|Hsp90b1|Hsp90aa1|Atp6v0c|Gpr143|Il6|Nr4a2|Nr4a3|Mecp2|Apoa4|Apoa1|Trf|Apob|Bdnf|Mup3|Mup16|Mup11|Mup10|Tenm2|Lhx9|Spna2|Mup12|Fga	0.0181
regulation of multicellular organismal metabolic process	Il6|F2|Adrb2	0.0181
anion transport	Apoe|Apoc2|Apoa2|Best3|Apoa4|Bdnf|Car4	0.0182
response to cytokine	Akt1|Hsp90ab1|Il6|Apob|Serpina1c|Serpina1e|Calcoco2|Fga	0.0191
negative regulation of cellular macromolecule biosynthetic process	Ins2|Mecp2|Paip2|Mdfi|Mup3|Mup16|Mup11|Mup10|Tenm2|Trp53|Lhx9|Mup12|Six3	0.0192
response to inorganic substance	Nr4a2|Nr4a3|Apoa4|Cyp1a1|Apob|Nos1|Fga	0.0196
ER overload response	Ins2|Trp53	0.0203
positive regulation of macrophage derived foam cell differentiation	Lpl|Apob	0.0203
regulation of transmission of nerve impulse	Il6|Avp	0.0203
lipid transport	Apoe|Apoc2|Gpihbp1|Apoa4|Apob	0.0216
negative regulation of ion transport	Akt1|Apoe|Best3|Nos1	0.0217
anion homeostasis	Ins2|Apoe|Apoa1	0.0218
macromolecule metabolic process	Apoh|Ins2|Necab3|Ppm1j|Apoe|App|Apoa2|Grb2|Hsp90aa1|Hsp90ab1|Nr4a2|F2|Nr4a3|Mecp2|Apoa4|Apoa1|Trf|Avp|Apob|Tfap2d|Mdfi|Pik3r1|Fbxl22|Prdm10|Fkbp5|Mup3|Art5|Mup16|Mup11|Mup10|Tenm2|Trp53|Ube2v1|Mup12|Nos1|Fga|Six3	0.0218
response to radiation	Akt1|App|Grb2|Mecp2|Pik3r1|Nps|Trp53	0.0219
regulation of release of cytochrome c from mitochondria	Akt1|Avp|Trp53	0.0231
negative regulation of transcription, DNA-templated	Ins2|Mecp2|Mdfi|Mup3|Mup16|Mup11|Mup10|Tenm2|Trp53|Lhx9|Mup12|Six3	0.0232
liver regeneration	Adrb2|Fga	0.024
neuron development	App|Il6|Nr4a2|Nr4a3|Mecp2|Apoa4|Bdnf|Tenm2|Lhx9	0.024
regulation of lipoprotein particle clearance	Apoc2|Gpihbp1	0.024
nitric oxide biosynthetic process	Hsp90aa1|Nos1	0.024
glucocorticoid metabolic process	Mecp2|Apoa1	0.024
calcium-mediated signaling using intracellular calcium source	Gpr143|Tenm2	0.024
axon development	App|Nr4a2|Nr4a3|Bdnf|Tenm2|Lhx9	0.0245
positive regulation of cellular component organization	Ins2|Akt1|Apoe|Grb2|Gpihbp1|Mecp2|Apoa1|Bdnf|Adrb2|Tenm2|Trp53|Nos1	0.0248
response to estrogen	Apoa2|Apoa1|Adrb2|Nos1|Fga	0.0249
regulation of kinase activity	Ins2|Akt1|Apoe|App|Hsp90ab1|Il6|Trf|Mdfi|Pik3r1	0.0251
second-messenger-mediated signaling	Apoe|Gpr143|Tenm2|Nos1	0.0251
single-organism catabolic process	Ins2|Apoe|Apoc2|Apoa2|Lpl|Hsp90b1|Apoa4|Apoa1|Apob	0.0258
labyrinthine layer development	Akt1|Plg|Grb2	0.027
glycerolipid biosynthetic process	Apoa2|Lpl|Apoa1|Pik3r1	0.0277
insulin-like growth factor receptor signaling pathway	Akt1|Pik3r1	0.0279
regulation of cholesterol biosynthetic process	Apoe|Apob	0.0279
negative regulation of platelet activation	Apoe|Adrb2	0.0279
fibrinolysis	Plg|F2	0.0279
fatty acid homeostasis	Ins2|Apoe	0.0279
lipoprotein transport	Apoc2|Apob	0.0279
positive regulation of sequence-specific DNA binding transcription factor activity	Ins2|Akt1|Il6|Bdnf|Ube2v1	0.028
visual learning	App|Mecp2|Nps	0.0298
establishment of protein localization to organelle	Akt1|Hsp90aa1|Pik3r1|Trp53|Six3	0.0305
response to alkaloid	Il6|Avp|Nos1|Fga	0.0308
regulation of anion transport	Akt1|Apoe|Avp|Nos1	0.0308
regulation of cell differentiation	Ins2|Akt1|Apoe|App|Lpl|Hsp90aa1|F2|Apoa1|Apob|Pik3r1|Bdnf|Trp53|Nos1|Six3	0.0314
regulation of cytokine secretion	Ins2|Apoa2|Il6|Apoa1	0.0317
positive regulation of ion transport	Akt1|Apoe|F2|Avp|Adrb2	0.0317
regulation of long-term synaptic potentiation	Paip2|Nos1	0.0322
negative regulation of cellular catabolic process	Ins2|Akt1|Hsp90ab1|Trp53	0.0336
lipid localization	Apoe|Apoc2|Gpihbp1|Apoa4|Apob	0.0344
positive regulation of response to wounding	Apoh|Plg|Il6|F2	0.0345
neurological system process	App|Ceacam16|Nr4a3|Mecp2|Paip2|Azgp1|Bdnf|Adrb2|Gpr21|Nps	0.0349
protein transport	Akt1|Apoe|Apoc2|Tomm40l|Hsp90b1|Hsp90aa1|Gpihbp1|Apob|Pik3r1|Trp53|Six3	0.0359
cell projection organization	Akt1|App|Il6|Nr4a2|Nr4a3|Mecp2|Apoa4|Bdnf|Tenm2|Lhx9	0.0363
nervous system development	Akt1|Apoe|App|Nr4a2|F2|Nr4a3|Mecp2|Apoa4|Apob|Tfap2d|Bdnf|Tenm2|Trp53|Lhx9|Nos1|Six3	0.0363
positive regulation of glycogen biosynthetic process	Ins2|Akt1	0.0364
negative regulation of lipase activity	Apoa2|Apoa1	0.0364
phosphatidylcholine biosynthetic process	Apoa2|Apoa1	0.0364
response to temperature stimulus	Lpl|Il6|Adrb2|Nos1	0.037
multi-organism cellular process	Apoe|Hsp90ab1|Alb|Trp53	0.037
retina homeostasis	Alb|Trf|Azgp1	0.0373
cellular metal ion homeostasis	Apoe|App|F2|Trf|Avp|Nos1	0.0373
cell morphogenesis involved in neuron differentiation	App|Nr4a2|Nr4a3|Bdnf|Tenm2|Lhx9	0.0396
oxidation-reduction process	Akt1|Apoa2|Mecp2|Apoa1|Mup3|Mup16|Mup11|Mup10|Mup12|Nos1	0.0405
nitric oxide mediated signal transduction	Apoe|Nos1	0.0405
T cell lineage commitment	Il6|Trp53	0.0405
bicarbonate transport	Slc26a9|Car4	0.0405
negative regulation of fatty acid metabolic process	Ins2|Akt1	0.0405
regulation of cellular response to insulin stimulus	Ins2|Pik3r1|Gpr21	0.0405
positive regulation of nitric-oxide synthase activity	Akt1|Apoe	0.0405
regulation of phospholipid metabolic process	Ins2|Apoc2|Pik3r1	0.0405
positive regulation of cGMP biosynthetic process	Apoe|Nos1	0.0405
positive regulation of growth	Akt1|F2|Avp|Adrb2|Gpr21	0.0405
muscle cell cellular homeostasis	Plg|Il6	0.0405
positive regulation of transcription from RNA polymerase II promoter	Akt1|App|Il6|Nr4a2|Nr4a3|Tfap2d|Pik3r1|Adrb2|Trp53|Nos1|Six3	0.0407
defense response	Ins2|Akt1|Apoa2|Kng1|Il6|F2|Mecp2|Apoa4|Bdnf|Calcoco2	0.0409
endocrine system development	Akt1|Il6|Apoa1|Six3	0.0414
regulation of growth	Akt1|Apoe|App|F2|Avp|Azgp1|Gpr21|Trp53	0.0419
regulation of response to external stimulus	Apoh|Ins2|Apoe|Plg|Il6|F2|Apoa1|Trp53|Proc	0.0431
regulation of inflammatory response	Ins2|Apoe|Il6|Apoa1|Adrb2	0.0433
regulation of organelle organization	Ins2|Akt1|Grb2|Mecp2|Apoa1|Avp|Pik3r1|Adrb2|Trp53|Spna2|Nos1	0.0437
negative regulation of gene expression	Ins2|Mecp2|Paip2|Mdfi|Mup3|Mup16|Mup11|Mup10|Tenm2|Trp53|Lhx9|Mup12|Six3	0.0455
positive regulation of cyclase activity	Adrb2|Gpr21|Nos1	0.0456
positive regulation of neuron death	Apoe|Trp53|Nos1	0.0456
positive regulation of lyase activity	Adrb2|Gpr21|Nos1	0.0456
movement of cell or subcellular component	App|Plg|Nr4a2|Nr4a3|Apoa1|Apob|Dnahc3|Bdnf|Tenm2|Lhx9|Six3	0.047
small molecule biosynthetic process	Apoe|Apoa2|Lpl|Apoa4|Apoa1|Cyp1a1	0.0473
regulation of pH	Atp6v0c|Slc26a9|Car4	0.0476
multi-organism process	Akt1|Apoe|App|Hsp90ab1|Alb|Mecp2|Cyp1a1|Avp|Paip2|Adrb2|Trp53|Pzp|Nos1|Fga	0.0485
positive regulation of protein serine/threonine kinase activity	Ins2|Akt1|Hsp90ab1|Trf|Mdfi	0.0496
regulation of heterotypic cell-cell adhesion	Apoa1|Fga	0.0496
regulation of circadian sleep/wake cycle	Il6|Nps	0.0496
trophoblast giant cell differentiation	Plg|Mdfi	0.0496
positive regulation of cellular response to insulin stimulus	Ins2|Pik3r1	0.0496
cellular response to mechanical stimulus	Akt1|F2|Nos1	0.0496
cellular response to prostaglandin stimulus	Akt1|Apob	0.0496
embryonic organ development	Akt1|Plg|Grb2|Nr4a3|Mdfi|Trp53|Six3	0.0497

## Sheet: Blood
GO Biological process	enriched genes	FDR p-value
response to stress	Itgb2l|Vwf|Tgfb1|Mapk14|App|Gstm2|Ctsg|Sparc|Cdk1|Arg1|Mpo|P2rx1|Slc6a4|Hsp90aa1|Anxa8|Mylk|Kng1|Krt8|Hsp90ab1|Tnf|Scgb1a1|Irf7|Ccr1|Fcnb|Prg2|Pcna|Bpifa1|Bpifb1|Orm1|Gnb1|Alb|Pf4|Oasl1|Oasl2|Reg3g|Mecp2|Gas6|Ngp|Ltf|Paf|Serpine1|Ccno|Ptk7|Itpr2|Mapk3|Gp5|Chi3l3|Fn1|Igf1|Ptgs1|Tgfb1i1|Yap1|Dnaja4|Actg1|Bmp4|Chia|Gpx3|Isg15|Myl9|Ifit1|Dcn|Ube2v1|Camp|Plet1|Vegfa	3.9e-13
wound healing	Vwf|Tgfb1|Mapk14|Sparc|P2rx1|Anxa8|Kng1|Il6|Pf4|Gas6|Ptk7|Gp5|Fn1|Igf1|S100a8|Actg1|Bmp4|Myl9|Dcn|Plet1	2.36e-09
defense response	Itgb2l|Tgfb1|Ctsg|Mpo|P2rx1|Kng1|Tnf|Irf7|Il6|Ccr1|Fcnb|Prg2|Bpifa1|Bpifb1|Orm1|Pf4|Oasl1|Oasl2|Reg3g|Mecp2|Ngp|Ltf|Serpine1|Cxcl10|Chi3l3|Lcn2|Fn1|Ptgs1|Chia|Isg15|Ifit1|Camp	2.98e-09
response to bacterium	Tgfb1|Mapk14|Ctsg|Sparc|Arg1|Tnf|Scgb1a1|Il6|Prg2|Bpifa1|Pf4|Reg3g|Ltf|Serpine1|Cxcl10|Mapk3|Lcn2|Jun|S100a8|S100a9|Isg15|Dcn|Camp|Nos1	2.98e-09
response to wounding	Vwf|Tgfb1|Mapk14|Sparc|Arg1|P2rx1|Anxa8|Kng1|Pf4|Gas6|Ptk7|Gp5|Jun|Fn1|Igf1|S100a8|Actg1|Bmp4|Myl9|Dcn|Plet1	9.28e-09
response to lipopolysaccharide	Tgfb1|Mapk14|Ctsg|Sparc|Arg1|Tnf|Scgb1a1|Il6|Pf4|Serpine1|Cxcl10|Mapk3|Lcn2|Jun|S100a8|S100a9|Dcn|Nos1	2.38e-08
response to other organism	Mapk14|Ctsg|Sparc|Arg1|Mpo|Krt8|Tnf|Scgb1a1|Prg2|Bpifa1|Pf4|Oasl1|Oasl2|Reg3g|Ltf|Serpine1|Cxcl10|Mapk3|Jun|S100a8|S100a9|Isg15|Ifit1|Dcn|Camp|Nos1	2.38e-08
response to external stimulus	Mapk14|App|Ctsg|Sparc|Arg1|Mpo|Itgb3|Slc6a4|Adipoq|Krt8|Tnf|Scgb1a1|Ccr1|Prg2|Bpifa1|Hgf|Gnb1|Alb|Pf4|Oasl1|Oasl2|Reg3g|Mecp2|Gas6|Ltf|Serpine1|Tmc1|Gas1|Fpr2|Rab13|Cxcl12|Isg15|Ifit1|Dcn|Camp|Plxna4|Vegfa|Nos1	7.32e-07
positive regulation of multicellular organismal process	Tgfb1|Mapk14|Cdc20|Sparc|Fgf18|Itgb3|Hsp90aa1|Adipoq|Tnf|Irf7|Ccr1|Fcnb|Prg3|Prg2|Sfrp2|Cdc42|Pf4|Mecp2|Gas6|Ltf|Serpine1|Ptk7|Inhba|Agpat1|Jun|Fn1|Igf1|Ptgs1|Tgfb1i1|Yap1|S100a9|Chia|Isg15|Vegfa|Nos1	7.32e-07
positive regulation of immune system process	Tgfb1|Mapk14|Ctsg|Itgb3|Hsp90aa1|Tnf|Irf7|Il6|Ccr1|Fcnb|Pf4|Reg3g|Gas6|Ltf|Serpine1|Cxcl10|Inhba|Jun|Igf1|Cxcl12|Isg15|Igf2|Vegfa	1.03e-06
regulation of immune system process	Tgfb1|Mapk14|Ctsg|Itgb3|Hsp90aa1|Mylk|Adipoq|Hsp90ab1|Tnf|Scgb1a1|Irf7|Il6|Ccr1|Fcnb|Bpifb1|Orm1|Pf4|Reg3g|Gas6|Ltf|Serpine1|Cxcl10|Inhba|Jun|Igf1|Cxcl12|Bmp4|Isg15|Igf2|Vegfa	1.03e-06
response to stimulus	Itgb2l|Col6a1|Vwf|Tgfb1|App|Cyp2a5|Gstm2|Ctsg|Cdk1|Arg1|Fgf18|Mpo|P2rx1|Hsp90aa1|Anxa8|Hrsp12|Mylk|Kng1|Tnf|Scgb1a1|Cox8b|Irf7|Ccr1|Fcnb|Prg3|Pcna|Bpifa1|Bpifb1|Sfrp2|Orm1|Cdc42|Hgf|Gnb1|Alb|Pf4|Oasl1|Oasl2|Reg3g|Vmn2r26|Slc6a14|Mecp2|Gas6|Ngp|Ltf|Paf|Serpine1|Mapk6|Tmc1|Ptk7|Inhba|Itpr2|Gp5|Chi3l3|Fn1|Slc22a18|Igf1|Rhoj|Ptgs1|Gas1|Fpr2|Rab27b|Yap1|Dnaja4|Rab13|Chia|Gpx3|Isg15|Myl9|Ifit1|Dcn|Ube2…	2.27e-06
regulation of multicellular organismal process	Tgfb1|Mapk14|App|Sparc|Fgf18|Itgb3|P2rx1|Slc6a4|Hsp90aa1|Adipoq|Tnf|Scgb1a1|Irf7|Ccr1|Fcnb|Prg3|Prg2|Sfrp2|Cdc42|Hgf|Pf4|Reg3g|Mgp|Mecp2|Gas6|Ngp|Ltf|Serpine1|Ptk7|Inhba|Agpat1|Jun|Fn1|Igf1|Ptgs1|Tgfb1i1|Yap1|S100a9|Bmp4|Chia|Isg15|Mast2|Plxna4|Mrvi1|Vegfa|Nos1|Ulk4	2.27e-06
multi-organism process	Mapk14|App|Ctsg|Sparc|Arg1|Mpo|Itgb3|P2rx1|Slc6a4|Krt8|Hsp90ab1|Tnf|Scgb1a1|Prg2|Bpifa1|Alb|Pf4|Oasl1|Oasl2|Reg3g|Mecp2|Gas6|Ltf|Serpine1|Cxcl10|Mapk3|Jun|S100a8|S100a9|Cxcl12|Bmp4|Isg15|Ifit1|Dcn|Mast2|Camp|Nos1	2.46e-06
immune response	Tgfb1|Ctsg|Tnf|Irf7|Il6|Ccr1|Fcnb|Prg3|Prg2|Bpifa1|Bpifb1|Pf4|Oasl1|Oasl2|Gas6|Ltf|Cxcl10|Lcn2|S100a8|S100a9|Cxcl12|Isg15|Ifit1|Camp	3.56e-06
response to abiotic stimulus	Tgfb1|Mapk14|App|Sparc|Slc6a4|Mylk|Adipoq|Krt8|Hsp90ab1|Il6|Pcna|Sfrp2|Gnb1|Mecp2|Paf|Tmc1|Cxcl10|Itpr2|Mapk3|Jun|Igf1|Tgfb1i1|Yap1|Dnaja4|Bmp4|Dcn|Vegfa	5.27e-06
regulation of localization	Tgfb1|Mapk14|Prtn3|Sparc|Plin5|Arg1|Fgf18|Itgb3|P2rx1|Mylk|Adipoq|Hsp90ab1|Tnf|Ccr1|Fcnb|Bpifa1|Sfrp2|Hgf|Pf4|Sytl4|Gas6|Serpine1|Tmc1|Cxcl10|Inhba|Mapk3|Igf1|Ptgs1|S100a8|Gas1|Actn2|Rab27b|S100a9|Cxcl12|Bmp4|Chia|Calm1|Plet1|Plxna4|Vegfa|Myo5a|Fxyd3|Ulk4	7.58e-06
positive regulation of cell migration	Tgfb1|Sparc|Fgf18|Itgb3|Mylk|Ccr1|Hgf|Pf4|Gas6|Serpine1|Cxcl10|Igf1|Cxcl12|Bmp4|Plet1|Vegfa	8.24e-06
regulation of hemopoiesis	Tgfb1|Mapk14|Itgb3|Hsp90aa1|Adipoq|Tnf|Il6|Ccr1|Pf4|Gas6|Ltf|Inhba|Jun|Bmp4|Isg15|Vegfa	8.24e-06
defense response to other organism	Tgfb1|Ctsg|Mpo|Tnf|Il6|Prg2|Bpifa1|Oasl1|Oasl2|Reg3g|Ltf|Serpine1|Cxcl10|Isg15|Ifit1|Camp	1.04e-05
negative regulation of multi-organism process	Ctsg|Mpo|Tnf|Fcnb|Bpifa1|Oasl1|Ltf|Jun|Igf1|Isg15|Camp	1.82e-05
regulation of multicellular organismal development	Tgfb1|Mapk14|App|Sparc|Fgf18|Itgb3|Slc6a4|Hsp90aa1|Adipoq|Tnf|Ccr1|Sfrp2|Cdc42|Hgf|Pf4|Reg3g|Mgp|Mecp2|Gas6|Ngp|Ltf|Serpine1|Ptk7|Inhba|Jun|Fn1|Igf1|Tgfb1i1|Yap1|Bmp4|Isg15|Plxna4|Vegfa|Nos1|Ulk4	1.91e-05
response to lipid	Mapk14|Ctsg|Sparc|Arg1|Slc6a4|Hrsp12|Adipoq|Tnf|Scgb1a1|Pf4|Serpine1|Ptk7|Inhba|Mapk3|Lcn2|Jun|Ptgs1|S100a8|Yap1|S100a9|Dcn|Calm1|Nos1	2.23e-05
response to oxygen-containing compound	Col6a1|Ctsg|Sparc|Arg1|Mpo|P2rx1|Slc6a4|Krt8|Tnf|Scgb1a1|Pf4|Gas6|Serpine1|Ptk7|Inhba|Itpr2|Mapk3|Lcn2|Ptgs1|S100a8|Yap1|Rab13|S100a9|Bmp4|Dcn|Calm1|Igf2|Myo5a|Nos1	2.4e-05
positive regulation of epithelial cell proliferation	Tgfb1|Arg1|Itgb3|Il6|Cdc42|Reg3g|Jun|Igf1|Gas1|Bmp4|Vegfa	2.4e-05
positive regulation of cell differentiation	Tgfb1|Mapk14|Fgf18|Itgb3|Hsp90aa1|Adipoq|Tnf|Ccr1|Sfrp2|Cdc42|Pf4|Gas6|Ltf|Scgb3a1|Ptk7|Inhba|Fn1|Igf1|Tgfb1i1|Yap1|Cxcl12|Bmp4|Isg15|Vegfa	2.43e-05
regulation of epithelial cell proliferation	Sparc|Arg1|Itgb3|Hrsp12|Il6|Sfrp2|Cdc42|Reg3g|Jun|Igf1|Gas1|Yap1|Bmp4|Vegfa	3.4e-05
chemotaxis	App|Itgb3|Ccr1|Hgf|Pf4|Gas6|Cxcl10|S100a8|Gas1|Fpr2|Rab13|S100a9|Cxcl12|Bmp4|Plxna4|Vegfa	4.44e-05
regulation of transport	Tgfb1|Mapk14|Prtn3|Arg1|Itgb3|P2rx1|Mylk|Adipoq|Hsp90ab1|Tnf|Ccr1|Fcnb|Bpifa1|Sfrp2|Cdc42|Sytl4|Gas6|Serpine1|Tmc1|Cxcl10|Inhba|Mapk3|Igf1|Ptgs1|S100a8|Gas1|Actn2|Rab27b|S100a9|Chia|Calm1|Vegfa|Myo5a|Fxyd3	4.44e-05
negative regulation of extrinsic apoptotic signaling pathway	Tnf|Sfrp2|Hgf|Pf4|Serpine1|Igf1|Gas1|Yap1|Vegfa	4.44e-05
blood coagulation	Vwf|Itgb3|P2rx1|Anxa8|Kng1|Pf4|Gas6|Gp5|Actg1|Myl9	4.44e-05
regulation of locomotion	Tgfb1|Sparc|Fgf18|Itgb3|Mylk|Adipoq|Ccr1|Fcnb|Sfrp2|Hgf|Pf4|Gas6|Serpine1|Cxcl10|Igf1|Cxcl12|Bmp4|Plet1|Plxna4|Vegfa|Ulk4	4.44e-05
regulation of biological process	Itgb2l|Ell2|Pabpc1|Tgfb1|Mapk14|Prtn3|Kif11|Ctsg|Plin5|Serinc1|Cdk1|Arg1|Fgf18|Mpo|Itgb3|P2rx1|Slc6a4|Hsp90aa1|Hrsp12|Mylk|Kng1|Adipoq|Igfbp6|Krt8|Tnf|Irf7|Ccr1|Fcnb|Nacc2|Prg3|Prg2|Pcna|Bpifa1|Bpifb1|Sfrp2|Cks1b|Orm1|Cdc42|Hgf|Gnb1|Alb|Pf4|Oasl1|Pcolce|Reg3g|Vmn2r26|Mgp|Cidec|Sytl4|Mecp2|Gas6|Ngp|Ltf|Paf|Serpine1|Mapk6|Phf8|Tmc1|Scgb3a1|Ptk7|Bace2|Inhba|Agpat1|Itpr2|Fn1|Igf1|Rhoj|S100a8|Gas1|Fpr…	4.94e-05
response to cytokine	Sparc|Arg1|Krt8|Hsp90ab1|Tnf|Scgb1a1|Il6|Ccr1|Pf4|Gas6|Cxcl10|Mapk3|Lcn2|Jun|Cxcl12|Isg15|Ifit1|Xaf1	5.95e-05
positive regulation of hemopoiesis	Mapk14|Itgb3|Hsp90aa1|Tnf|Il6|Ccr1|Pf4|Gas6|Inhba|Jun|Isg15	7.23e-05
immune system process	Tgfb1|Mapk14|Prtn3|Ctsg|Mpo|Tnf|Irf7|Il6|Ccr1|Fcnb|Prg2|Bpifa1|Bpifb1|Sfrp2|Cdc42|Pf4|Oasl1|Oasl2|Reg3g|Ltf|Cxcl10|Inhba|Lcn2|Jun|S100a8|S100a9|Bmp4|Chia|Isg15|Ifit1|Camp|Vegfa	7.23e-05
positive regulation of nucleocytoplasmic transport	Tgfb1|Mapk14|Hsp90ab1|Tnf|Il6|Sfrp2|Gas6|Igf1|Bmp4	7.23e-05
cell chemotaxis	Ccr1|Hgf|Pf4|Gas6|Cxcl10|S100a8|Rab13|S100a9|Cxcl12|Vegfa	7.23e-05
regulation of cell migration	Tgfb1|Sparc|Fgf18|Itgb3|Mylk|Adipoq|Ccr1|Sfrp2|Hgf|Pf4|Gas6|Serpine1|Cxcl10|Igf1|Cxcl12|Bmp4|Plet1|Vegfa|Ulk4	7.23e-05
positive regulation of catalytic activity	Tgfb1|Mapk14|App|Cdc20|Plin5|Serinc1|Fgf18|Itgb3|P2rx1|Adipoq|Hsp90ab1|Tnf|Pcna|Sfrp2|Hgf|Pcolce|Gas6|Ltf|Mapk3|Jun|Fn1|S100a8|S100a9|Bmp4|Calm1|Igf2|Vegfa|Nos1	8.21e-05
response to drug	Tgfb1|Cyp2f2|Arg1|Slc6a4|Adipoq|Scgb1a1|Cox8b|Il6|Sfrp2|Gas6|Ccno|Inhba|Lcn2|Jun|Slc22a18|Nos1	8.21e-05
regulation of cytokine production	Tgfb1|Mapk14|Adipoq|Tnf|Scgb1a1|Irf7|Fcnb|Prg3|Prg2|Pf4|Gas6|Ltf|Serpine1|Agpat1|Chia|Isg15|Mast2	8.83e-05
positive regulation of response to stimulus	Tgfb1|Ctsg|Fgf18|Mylk|Adipoq|Tnf|Irf7|Ccr1|Fcnb|Nacc2|Pcna|Sfrp2|Hgf|Pf4|Reg3g|Gas6|Ltf|Serpine1|Cxcl10|Inhba|Mapk3|Igf1|S100a8|Gas1|Tgfb1i1|Yap1|S100a9|Cxcl12|Bmp4|Mllt3|Ube2v1|Igf2|Vegfa|Nos1	9.07e-05
regulation of growth	Tgfb1|Mapk14|App|Ctsg|Mpo|Slc6a4|Igfbp6|Tnf|Sfrp2|Gas6|Inhba|Fn1|Igf1|Gas1|Yap1|Bmp4|Camp|Plxna4|Vegfa	9.41e-05
biological regulation	Itgb2l|Ell2|Pabpc1|Vwf|Tgfb1|Mapk14|Prtn3|Kif11|Ctsg|Plin5|Serinc1|Cdk1|Arg1|Fgf18|Mpo|Itgb3|Slc6a4|Hsp90aa1|Anxa8|Hrsp12|Mylk|Kng1|Adipoq|Igfbp6|Krt8|Tnf|Irf7|Il6|Ccr1|Fcnb|Nacc2|Prg3|Prg2|Pcna|Bpifa1|Bpifb1|Sfrp2|Cks1b|Orm1|Cdc42|Hgf|Pf4|Oasl1|Pcolce|Reg3g|Vmn2r26|Mgp|Cidec|Sytl4|Mecp2|Gas6|Ngp|Paf|Serpine1|Mapk6|Phf8|Tmc1|Scgb3a1|Ptk7|Bace2|Inhba|Agpat1|Itpr2|Mapk3|Gp5|Fn1|Igf1|Rhoj|S100a8|Gas…	9.41e-05
positive regulation of chemotaxis	Tgfb1|Fgf18|Ccr1|Pf4|Gas6|Serpine1|Cxcl10|Cxcl12|Vegfa	9.92e-05
response to organic substance	Col6a1|Cyp2a5|Ctsg|Arg1|Fgf18|P2rx1|Hsp90aa1|Hrsp12|Krt8|Tnf|Scgb1a1|Ccr1|Hgf|Pf4|Vmn2r26|Gas6|Serpine1|Ptk7|Inhba|Itpr2|Mapk3|Lcn2|Jun|Ptgs1|S100a8|Yap1|Rab13|S100a9|Cxcl12|Isg15|Ifit1|Dcn|Calm1|Igf2|Vegfa|Myo5a|Nos1|Xaf1	9.92e-05
positive regulation of developmental process	Tgfb1|Mapk14|Cdc20|Fgf18|Itgb3|Hsp90aa1|Adipoq|Tnf|Ccr1|Sfrp2|Cdc42|Pf4|Mecp2|Gas6|Ltf|Serpine1|Scgb3a1|Ptk7|Inhba|Fn1|Igf1|Tgfb1i1|Yap1|Cxcl12|Bmp4|Isg15|Vegfa	0.00011
response to chemical	Col6a1|App|Cyp2a5|Gstm2|Ctsg|Arg1|Fgf18|Mpo|Itgb3|P2rx1|Hsp90aa1|Hrsp12|Tnf|Scgb1a1|Cox8b|Ccr1|Pcna|Hgf|Gnb1|Pf4|Vmn2r26|Slc6a14|Gas6|Serpine1|Ccno|Ptk7|Itpr2|Lcn2|Slc22a18|Ptgs1|Gas1|Fpr2|Yap1|Rab13|Actg1|Cxcl12|Isg15|Ifit1|Dcn|Calm1|Plxna4|Igf2|Vegfa|Myo5a|Nos1|Xaf1	0.00011
regulation of cell proliferation	Mapk14|Cdc20|Sparc|Arg1|Fgf18|Itgb3|Slc6a4|Hrsp12|Adipoq|Tnf|Scgb1a1|Nacc2|Sfrp2|Cdc42|Pf4|Reg3g|Mecp2|Gas6|Ltf|Serpine1|Inhba|Igf1|Ptgs1|Gas1|Yap1|Bmp4|Orc1|Igf2|Vegfa|Nos1	0.00011
response to alcohol	Sparc|Arg1|Slc6a4|Adipoq|Il6|Cxcl10|Inhba|Itpr2|Ptgs1|S100a8|S100a9|Bmp4|Calm1|Nos1	0.00011
cellular response to chemical stimulus	Col6a1|Mapk14|Gstm2|Sparc|Arg1|Fgf18|Mpo|Krt8|Tnf|Ccr1|Pcna|Hgf|Gnb1|Pf4|Gas6|Serpine1|Ptk7|Cxcl10|Inhba|Itpr2|Mapk3|Lcn2|Jun|S100a8|Yap1|Rab13|S100a9|Cxcl12|Ifit1|Plxna4|Igf2|Vegfa|Myo5a|Nos1	0.00011
regulation of chemotaxis	Tgfb1|Fgf18|Ccr1|Pf4|Gas6|Serpine1|Cxcl10|Cxcl12|Plxna4|Vegfa	0.00011
regulation of cellular component movement	Tgfb1|Sparc|Fgf18|Itgb3|Mylk|Adipoq|Ccr1|Sfrp2|Hgf|Pf4|Gas6|Serpine1|Cxcl10|Igf1|Cxcl12|Bmp4|Plet1|Plxna4|Vegfa|Ulk4	0.000117
inflammatory response	Itgb2l|Tgfb1|P2rx1|Kng1|Tnf|Il6|Ccr1|Orm1|Pf4|Reg3g|Cxcl10|Chi3l3|Fn1|Ptgs1|Chia	0.000117
positive regulation of myeloid cell differentiation	Mapk14|Itgb3|Tnf|Ccr1|Pf4|Inhba|Jun|Isg15	0.000139
positive regulation of protein import into nucleus	Tgfb1|Mapk14|Hsp90ab1|Tnf|Il6|Sfrp2|Igf1|Bmp4	0.000151
response to acid chemical	Col6a1|Sparc|Arg1|Slc6a4|Adipoq|Krt8|Tnf|Scgb1a1|Il6|Ptk7|Ptgs1|Yap1|Bmp4	0.000153
positive regulation of cell proliferation	Mapk14|Cdc20|Arg1|Fgf18|Itgb3|Tnf|Il6|Sfrp2|Cdc42|Reg3g|Mecp2|Gas6|Ltf|Cxcl10|Igf1|Gas1|Yap1|Bmp4|Orc1|Igf2|Vegfa	0.00016
positive regulation of transport	Tgfb1|Mapk14|P2rx1|Mylk|Adipoq|Hsp90ab1|Tnf|Ccr1|Fcnb|Sfrp2|Cdc42|Sytl4|Gas6|Serpine1|Cxcl10|Igf1|S100a8|Actn2|Rab27b|S100a9|Chia|Vegfa	0.00016
positive regulation of signal transduction	Tgfb1|Fgf18|Adipoq|Tnf|Irf7|Ccr1|Nacc2|Sfrp2|Hgf|Pf4|Gas6|Ltf|Cxcl10|Inhba|Mapk3|Igf1|S100a8|Gas1|Tgfb1i1|Yap1|S100a9|Bmp4|Mllt3|Ube2v1|Igf2|Vegfa|Nos1	0.000163
regulation of leukocyte differentiation	Tgfb1|Itgb3|Hsp90aa1|Adipoq|Tnf|Il6|Ccr1|Pf4|Gas6|Ltf|Jun|Bmp4	0.000167
regulation of cell differentiation	Mapk14|App|Cdc20|Fgf18|Itgb3|Slc6a4|Hsp90aa1|Adipoq|Tnf|Ccr1|Sfrp2|Cdc42|Pf4|Reg3g|Gas6|Ltf|Scgb3a1|Ptk7|Cxcl10|Inhba|Fn1|Igf1|Tgfb1i1|Yap1|Cxcl12|Bmp4|Isg15|Plxna4|Vegfa|Nos1|Ulk4	0.000173
tissue development	Col6a1|Mapk14|Cdk1|Fgf18|Mylk|Il6|Gsta3|Sfrp2|Cdc42|Gnb1|Mgp|Ccno|Tmc1|Ptk7|Inhba|Mapk3|Jun|Fn1|Igf1|Rhoj|Ptgs1|Gas1|Actn2|Tgfb1i1|Yap1|Rab13|Cxcl12|Bmp4|Mbnl1|Dcn|Plet1|Vegfa|Myo5a	0.000173
regulation of signaling	Tgfb1|Mapk14|App|Cdc20|Plin5|Fgf18|Slc6a4|Igfbp6|Hsp90ab1|Tnf|Irf7|Ccr1|Nacc2|Bpifb1|Sfrp2|Hgf|Pf4|Sytl4|Mecp2|Gas6|Ltf|Serpine1|Cxcl10|Inhba|Mapk3|Igf1|Ptgs1|S100a8|Gas1|Actn2|Tgfb1i1|Yap1|S100a9|Cxcl12|Bmp4|Mllt3|Ube2v1|Igf2|Vegfa|Myo5a|Nos1|Ulk4	0.000174
programmed cell death	Tgfb1|Mapk14|App|Cdk1|P2rx1|Krt8|Tnf|Sfrp2|Hgf|Gnb1|Cidec|Gas6|Inhba|Mapk3|Lcn2|Jun|Igf1|S100a8|Gas1|S100a9|Chia|Vegfa|Xaf1	0.000179
regulation of symbiosis, encompassing mutualism through parasitism	Ctsg|Mpo|Tnf|Fcnb|Bpifa1|Oasl1|Ltf|Jun|Isg15|Camp	0.000189
positive regulation of response to external stimulus	Tgfb1|Fgf18|Mylk|Tnf|Il6|Ccr1|Pf4|Gas6|Serpine1|Cxcl10|S100a8|S100a9|Cxcl12|Vegfa	0.000199
regulation of cellular component organization	Tgfb1|Mapk14|Prtn3|Kif11|Sparc|Mylk|Adipoq|Igfbp6|Tnf|Il6|Sfrp2|Hgf|Mecp2|Gas6|Serpine1|Phf8|Scgb3a1|Ptk7|Cxcl10|Inhba|Mapk3|Lcn2|Jun|Fn1|Igf1|Rhoj|Gas1|Tgfb1i1|Dnaja4|S100a9|Cxcl12|Spna2|Plxna4|Igf2|Vegfa|Nos1|Xaf1|Ulk4	0.000212
regulation of extrinsic apoptotic signaling pathway	Tnf|Sfrp2|Hgf|Pf4|Serpine1|Inhba|Igf1|Gas1|Yap1|Vegfa	0.000217
regulation of behavior	Tgfb1|Fgf18|Il6|Ccr1|Pf4|Gas6|Serpine1|Cxcl10|Cxcl12|Plxna4|Vegfa	0.000225
regulation of cell communication	Tgfb1|Mapk14|App|Cdc20|Plin5|Fgf18|Slc6a4|Mylk|Igfbp6|Hsp90ab1|Tnf|Irf7|Ccr1|Nacc2|Bpifb1|Sfrp2|Hgf|Pf4|Sytl4|Mecp2|Gas6|Ltf|Serpine1|Cxcl10|Inhba|Mapk3|Igf1|Ptgs1|S100a8|Gas1|Actn2|Tgfb1i1|Yap1|S100a9|Cxcl12|Bmp4|Mllt3|Ube2v1|Igf2|Vegfa|Myo5a|Nos1|Ulk4	0.000247
positive regulation of molecular function	Mapk14|App|Cdc20|Plin5|Serinc1|Fgf18|Itgb3|P2rx1|Adipoq|Hsp90ab1|Tnf|Il6|Pcna|Sfrp2|Hgf|Pcolce|Gas6|Ltf|Mapk3|Jun|Fn1|Igf1|S100a8|Actn2|S100a9|Ube2v1|Calm1|Igf2|Vegfa|Nos1	0.000247
regulation of body fluid levels	Vwf|Itgb3|P2rx1|Anxa8|Kng1|Bpifa1|Pf4|Gas6|Gp5|Actg1|Myl9|Vegfa	0.000255
cellular response to lipopolysaccharide	Tgfb1|Mapk14|Arg1|Tnf|Il6|Serpine1|Cxcl10|Mapk3|Lcn2	0.000261
regulation of signal transduction	Tgfb1|Mapk14|App|Plin5|Fgf18|Adipoq|Igfbp6|Hsp90ab1|Tnf|Irf7|Ccr1|Nacc2|Bpifb1|Sfrp2|Hgf|Pf4|Gas6|Ltf|Serpine1|Cxcl10|Inhba|Mapk3|Igf1|S100a8|Gas1|Actn2|Tgfb1i1|Yap1|S100a9|Cxcl12|Bmp4|Mllt3|Ube2v1|Igf2|Vegfa|Myo5a|Nos1|Ulk4	0.00027
cell surface receptor signaling pathway	Itgb2l|Tgfb1|Mapk14|App|Fgf18|Itgb3|P2rx1|Adipoq|Krt8|Tnf|Il6|Ccr1|Fcnb|Sfrp2|Cdc42|Hgf|Pf4|Gas6|Ptk7|Cxcl10|Inhba|Mapk3|Lcn2|Jun|Igf1|Tgfb1i1|Cxcl12|Plxna4|Igf2|Vegfa	0.000296
regulation of myeloid cell differentiation	Mapk14|Itgb3|Adipoq|Tnf|Ccr1|Pf4|Ltf|Inhba|Jun|Isg15	0.000298
regulation of receptor activity	App|Sfrp2|Gas6|Serpine1|Actn2|Igf2|Vegfa|Myo5a	0.000327
apoptotic process	Tgfb1|Mapk14|App|Cdk1|P2rx1|Krt8|Tnf|Sfrp2|Hgf|Gnb1|Cidec|Gas6|Inhba|Mapk3|Lcn2|Jun|Igf1|S100a8|S100a9|Chia|Vegfa|Xaf1	0.000349
positive regulation of signaling	Tgfb1|Fgf18|Adipoq|Tnf|Irf7|Ccr1|Nacc2|Sfrp2|Hgf|Pf4|Mecp2|Gas6|Ltf|Cxcl10|Inhba|Mapk3|Igf1|S100a8|Gas1|Tgfb1i1|Yap1|S100a9|Bmp4|Mllt3|Ube2v1|Igf2|Vegfa|Nos1	0.000363
leukocyte migration	Tnf|Ccr1|Cdc42|Pf4|Gas6|Cxcl10|S100a8|S100a9|Vegfa	0.00039
regulation of peptidase activity	P2rx1|Kng1|Tnf|Il6|Sfrp2|Hgf|Pcolce|Gas6|Ngp|Serpine1|Fn1|S100a8|S100a9|Vegfa	0.000396
positive regulation of leukocyte chemotaxis	Ccr1|Pf4|Gas6|Serpine1|Cxcl10|Cxcl12|Vegfa	0.000435
regulation of cellular process	Itgb2l|Ell2|Pabpc1|Tgfb1|Mapk14|Prtn3|Kif11|Plin5|Cdk1|Arg1|Fgf18|Itgb3|P2rx1|Hsp90aa1|Hrsp12|Mylk|Kng1|Adipoq|Igfbp6|Krt8|Tnf|Irf7|Ccr1|Fcnb|Nacc2|Prg3|Prg2|Pcna|Bpifa1|Bpifb1|Sfrp2|Cks1b|Cdc42|Hgf|Gnb1|Alb|Pf4|Oasl1|Pcolce|Reg3g|Vmn2r26|Cidec|Sytl4|Mecp2|Gas6|Ngp|Ltf|Paf|Serpine1|Mapk6|Phf8|Tmc1|Scgb3a1|Ptk7|Bace2|Inhba|Itpr2|Fn1|Igf1|Rhoj|S100a8|Gas1|Fpr2|Actn2|Rab27b|Tgfb1i1|Yap1|Dnaja4|Rab13…	0.000439
negative regulation of biological process	Pabpc1|Tgfb1|Mapk14|App|Prtn3|Ctsg|Sparc|Plin5|Cdk1|Mpo|Itgb3|Slc6a4|Hrsp12|Kng1|Adipoq|Hsp90ab1|Tnf|Scgb1a1|Ccr1|Fcnb|Nacc2|Prg3|Prg2|Pcna|Bpifa1|Bpifb1|Sfrp2|Hgf|Alb|Pf4|Oasl1|Reg3g|Sytl4|Mecp2|Gas6|Ngp|Ltf|Serpine1|Phf8|Bace2|Inhba|Jun|Igf1|Ptgs1|Gas1|Actn2|Tgfb1i1|Yap1|Dnaja4|Cxcl12|Mllt3|Isg15|Camp|Spna2|Plet1|Mrvi1|Vegfa|Xaf1	0.000448
innate immune response	Tgfb1|Irf7|Fcnb|Bpifa1|Bpifb1|Oasl1|Oasl2|Ltf|Lcn2|S100a8|S100a9|Isg15|Ifit1|Camp	0.000449
axis elongation	Tgfb1|Sfrp2|Ptk7|Yap1|Bmp4	0.00047
positive regulation of transferase activity	Tgfb1|Cdc20|Serinc1|Fgf18|Itgb3|Adipoq|Hsp90ab1|Tnf|Cdc42|Hgf|Gas6|Ltf|Bmp4|Igf2|Vegfa	0.000492
regulation of apoptotic signaling pathway	Tnf|Nacc2|Sfrp2|Hgf|Pf4|Serpine1|Inhba|Igf1|S100a8|Gas1|Yap1|S100a9|Cxcl12|Vegfa	0.000492
organ development	Vwf|Tgfb1|Mapk14|App|Prtn3|Arg1|Fgf18|Slc6a4|Hrsp12|Mylk|Adipoq|Krt8|Hsp90ab1|Il6|Gsta3|Sfrp2|Hgf|Gnb1|Mgp|Mecp2|Gas6|Ltf|Phf8|Tmc1|Ptk7|Inhba|Mapk3|Jun|Igf1|Rhoj|Ptgs1|Gas1|Actn2|Yap1|Rab13|Cxcl12|Msln|Mbnl1|Dcn|Crispld2|Plxna4|Igf2|Vegfa|Myo5a|Ulk4	0.000492
positive regulation of smooth muscle cell proliferation	Tnf|Il6|Jun|Igf1|Bmp4|Orc1	0.000511
cellular response to cytokine stimulus	Arg1|Adipoq|Krt8|Hsp90ab1|Tnf|Il6|Ccr1|Pf4|Gas6|Cxcl10|Mapk3|Lcn2|Cxcl12|Ifit1	0.000532
biological adhesion	Col6a1|Vwf|Tgfb1|Cd33|App|Itgb3|Hsp90ab1|Tnf|Il6|Cdc42|Gas6|Lgals3bp|Ptk7|Gp5|Fn1|S100a8|Actn2|S100a9|Actg1|Cxcl12|Msln|Myl9	0.000546
positive regulation of cell communication	Tgfb1|Fgf18|Mylk|Adipoq|Tnf|Irf7|Ccr1|Nacc2|Sfrp2|Hgf|Pf4|Mecp2|Gas6|Ltf|Cxcl10|Inhba|Mapk3|Igf1|S100a8|Gas1|Tgfb1i1|Yap1|S100a9|Bmp4|Mllt3|Ube2v1|Igf2|Vegfa|Nos1	0.000549
regulation of developmental process	Tgfb1|Mapk14|App|Sparc|Fgf18|Itgb3|Slc6a4|Hsp90aa1|Adipoq|Tnf|Ccr1|Sfrp2|Cdc42|Hgf|Pf4|Reg3g|Mgp|Mecp2|Gas6|Ngp|Ltf|Serpine1|Scgb3a1|Ptk7|Inhba|Fn1|Igf1|Rhoj|Tgfb1i1|Yap1|Cxcl12|Bmp4|Isg15|Plxna4|Vegfa|Nos1|Ulk4	0.000592
response to fungus	Tgfb1|Ctsg|Mpo|Il6|Ltf	0.000627
positive regulation of monocyte chemotaxis	Ccr1|Serpine1|Cxcl10|Cxcl12	0.000669
exocrine system development	Tgfb1|Tnf|Il6|Cdc42|Igf1|Igf2	0.000689
positive regulation of cellular process	Ell2|Pabpc1|Tgfb1|Mapk14|Sparc|Plin5|Arg1|Fgf18|Itgb3|P2rx1|Slc6a4|Hsp90aa1|Mylk|Adipoq|Tnf|Irf7|Ccr1|Fcnb|Nacc2|Prg3|Pcna|Sfrp2|Cdc42|Hgf|Pf4|Pcolce|Reg3g|Sytl4|Mecp2|Gas6|Ltf|Serpine1|Phf8|Scgb3a1|Ptk7|Inhba|Lcn2|Fn1|Igf1|S100a8|Gas1|Actn2|Rab27b|Tgfb1i1|Yap1|S100a9|Cxcl12|Bmp4|Mllt3|Chia|Isg15|Orc1|Dcn|Ube2v1|Calm1|Plet1|Igf2|Vegfa|Nos1	0.000699
response to glucocorticoid	Tgfb1|Sparc|Arg1|Adipoq|Tnf|Scgb1a1|Ptgs1|Bmp4|Calm1	0.0007
regulation of protein import into nucleus	Tgfb1|Mapk14|Hsp90ab1|Tnf|Il6|Sfrp2|Gas6|Igf1|Bmp4	0.0007
regulation of response to stimulus	Tgfb1|Mapk14|App|Ctsg|Plin5|Fgf18|Mylk|Adipoq|Igfbp6|Hsp90ab1|Tnf|Scgb1a1|Irf7|Ccr1|Fcnb|Nacc2|Pcna|Bpifb1|Sfrp2|Hgf|Pf4|Reg3g|Gas6|Ltf|Serpine1|Cxcl10|Inhba|Mapk3|Igf1|S100a8|Gas1|Actn2|Tgfb1i1|Yap1|S100a9|Cxcl12|Bmp4|Mllt3|Ube2v1|Plxna4|Igf2|Vegfa|Myo5a|Nos1|Ulk4	0.000715
positive regulation of peptidyl-serine phosphorylation	Tgfb1|Tnf|Il6|Sfrp2|Cdc42|Gas6|Vegfa	0.000726
leukocyte chemotaxis	Ccr1|Pf4|Gas6|Cxcl10|S100a8|S100a9|Vegfa	0.000726
regulation of smooth muscle cell proliferation	Adipoq|Tnf|Il6|Jun|Igf1|Bmp4|Orc1	0.000726
response to nutrient	Tgfb1|Sparc|Arg1|Slc6a4|Adipoq|Sfrp2|Gas6|Cxcl10|Nos1	0.000739
negative regulation of protein metabolic process	Tgfb1|App|Itgb3|Hrsp12|Kng1|Adipoq|Hsp90ab1|Tnf|Prg3|Sfrp2|Hgf|Mecp2|Gas6|Ngp|Serpine1|Bace2|Jun|Igf1|Gas1|Bmp4|Isg15|Vegfa	0.000764
response to nitrogen compound	Col6a1|Mapk14|Gstm2|Sparc|Arg1|P2rx1|Slc6a4|Tnf|Il6|Itpr2|Mapk3|Jun|Ptgs1|Rab13|Bmp4|Calm1|Igf2|Myo5a|Nos1	0.000769
negative regulation of cellular process	Pabpc1|Tgfb1|Mapk14|App|Prtn3|Sparc|Plin5|Cdk1|Itgb3|Slc6a4|Hrsp12|Kng1|Adipoq|Hsp90ab1|Tnf|Scgb1a1|Fcnb|Nacc2|Prg3|Pcna|Bpifa1|Bpifb1|Sfrp2|Cdc42|Hgf|Alb|Pf4|Oasl1|Reg3g|Sytl4|Mecp2|Gas6|Ngp|Ltf|Serpine1|Phf8|Bace2|Cxcl10|Inhba|Jun|Igf1|Ptgs1|Gas1|Actn2|Tgfb1i1|Yap1|Dnaja4|Cxcl12|Mllt3|Isg15|Spna2|Plet1|Vegfa|Xaf1	0.000771
cellular response to oxygen-containing compound	Col6a1|Mapk14|Arg1|Mpo|Slc6a4|Tnf|Gas6|Serpine1|Ptk7|Cxcl10|Inhba|Itpr2|Mapk3|Lcn2|Yap1|Rab13|Igf2|Myo5a	0.000781
regulation of transferase activity	Tgfb1|App|Cdc20|Serinc1|Fgf18|Itgb3|Adipoq|Hsp90ab1|Tnf|Il6|Sfrp2|Cks1b|Cdc42|Hgf|Gas6|Ltf|Bmp4|Igf2|Vegfa	0.000789
regulation of peptidyl-tyrosine phosphorylation	App|Itgb3|Adipoq|Il6|Sfrp2|Hgf|Gas6|Igf1|Igf2|Vegfa	0.000789
regulation of protein import into nucleus, translocation	Hsp90ab1|Il6|Gas6|Igf1	0.000789
lung development	Sparc|Arg1|Fgf18|Hrsp12|Ptk7|Mapk3|Igf1|Yap1|Crispld2|Vegfa	0.00081
regulation of endopeptidase activity	App|P2rx1|Kng1|Tnf|Il6|Sfrp2|Hgf|Gas6|Ngp|Serpine1|S100a8|S100a9|Vegfa	0.00081
negative regulation of cellular protein metabolic process	Tgfb1|App|Hrsp12|Kng1|Adipoq|Hsp90ab1|Tnf|Il6|Prg3|Sfrp2|Hgf|Mecp2|Gas6|Ngp|Serpine1|Jun|Igf1|Gas1|Bmp4|Isg15|Vegfa	0.00081
regulation of response to external stimulus	Tgfb1|Mapk14|Fgf18|Mylk|Adipoq|Tnf|Scgb1a1|Il6|Ccr1|Pf4|Gas6|Ltf|Serpine1|Cxcl10|S100a8|S100a9|Cxcl12|Plxna4|Vegfa	0.000888
respiratory tube development	Sparc|Arg1|Fgf18|Hrsp12|Ptk7|Mapk3|Igf1|Yap1|Crispld2|Vegfa	0.000905
positive regulation of endothelial cell migration	Tgfb1|Sparc|Fgf18|Itgb3|Bmp4|Vegfa	0.000905
regulation of catalytic activity	Tgfb1|Mapk14|Cdc20|Plin5|Serinc1|Fgf18|Itgb3|P2rx1|Hsp90aa1|Kng1|Adipoq|Tnf|Scgb1a1|Il6|Pcna|Sfrp2|Cks1b|Hgf|Pcolce|Gas6|Ngp|Ltf|Serpine1|Mapk3|Jun|Fn1|S100a8|S100a9|Bmp4|Calm1|Igf2|Vegfa|Nos1|Fxyd3	0.000913
positive regulation of protein kinase B signaling	Tgfb1|Tnf|Il6|Gas6|Igf1|Igf2|Vegfa	0.000949
defense response to fungus	Tgfb1|Ctsg|Mpo|Ltf	0.000956
cellular response to organic substance	Col6a1|Mapk14|Sparc|Arg1|Fgf18|Krt8|Tnf|Ccr1|Hgf|Pf4|Gas6|Serpine1|Ptk7|Cxcl10|Inhba|Itpr2|Mapk3|Lcn2|Jun|Yap1|Rab13|Cxcl12|Ifit1|Igf2|Vegfa|Myo5a|Nos1	0.000977
negative regulation of apoptotic signaling pathway	Tnf|Sfrp2|Hgf|Pf4|Serpine1|Igf1|Gas1|Yap1|Cxcl12|Vegfa	0.000986
regulation of multi-organism process	Ctsg|Mpo|Mylk|Tnf|Fcnb|Bpifa1|Oasl1|Ltf|Inhba|Jun|Igf1|Isg15|Camp	0.00101
positive regulation of cytokine production	Tgfb1|Adipoq|Tnf|Irf7|Il6|Fcnb|Prg3|Prg2|Pf4|Serpine1|Agpat1|Chia	0.00101
positive regulation of DNA replication	Il6|Pcna|Cdc42|Jun|Igf1|Bmp4	0.00103
regulation of protein kinase activity	Tgfb1|App|Fgf18|Itgb3|Adipoq|Hsp90ab1|Tnf|Il6|Sfrp2|Cks1b|Cdc42|Hgf|Gas6|Ltf|Bmp4|Igf2|Vegfa	0.00108
response to growth factor	Tgfb1|Mapk14|Sparc|Arg1|Fgf18|Scgb1a1|Hgf|Gas6|Serpine1|Mapk3|Jun|Vegfa|Nos1	0.00109
positive regulation of biological process	Ell2|Pabpc1|Tgfb1|Mapk14|Ctsg|Sparc|Plin5|Serinc1|Arg1|Fgf18|Itgb3|P2rx1|Slc6a4|Hsp90aa1|Mylk|Adipoq|Tnf|Irf7|Ccr1|Fcnb|Nacc2|Prg3|Prg2|Pcna|Sfrp2|Cdc42|Hgf|Pf4|Pcolce|Reg3g|Sytl4|Mecp2|Gas6|Ltf|Serpine1|Phf8|Scgb3a1|Ptk7|Inhba|Agpat1|Lcn2|Fn1|Igf1|Ptgs1|S100a8|Gas1|Actn2|Rab27b|Tgfb1i1|Yap1|S100a9|Cxcl12|Bmp4|Mllt3|Chia|Isg15|Orc1|Dcn|Ube2v1|Calm1|Plet1|Igf2|Vegfa|Nos1	0.00114
peptidyl-cysteine S-nitrosylation	S100a8|S100a9|Nos1	0.0012
cell adhesion	Col6a1|Vwf|Tgfb1|Cd33|App|Itgb3|Tnf|Il6|Cdc42|Gas6|Lgals3bp|Ptk7|Gp5|Fn1|S100a8|Actn2|S100a9|Actg1|Cxcl12|Msln|Myl9	0.0012
negative regulation of hydrolase activity	App|Plin5|Kng1|Tnf|Il6|Sfrp2|Hgf|Gas6|Ngp|Ltf|Serpine1|Vegfa|Nos1	0.00123
negative regulation of growth	Tgfb1|Ctsg|Mpo|Slc6a4|Tnf|Sfrp2|Inhba|Gas1|Bmp4|Camp	0.00124
locomotion	Tgfb1|App|Itgb3|Tnf|Ccr1|Cdc42|Hgf|Pf4|Gas6|Ptk7|Cxcl10|S100a8|Gas1|Fpr2|Rab13|S100a9|Cxcl12|Bmp4|Plet1|Plxna4|Vegfa|Myo5a	0.0013
positive regulation of DNA metabolic process	Tgfb1|Il6|Pcna|Cdc42|Hgf|Jun|Igf1|Bmp4	0.00131
negative regulation of apoptotic process	Cdk1|Hsp90ab1|Tnf|Sfrp2|Hgf|Alb|Pf4|Mecp2|Gas6|Ltf|Serpine1|Jun|Igf1|Gas1|Yap1|Cxcl12|Bmp4|Vegfa|Nos1	0.00134
response to oxidative stress	App|Arg1|Mpo|Adipoq|Scgb1a1|Il6|Lcn2|Jun|Ptgs1|Bmp4|Gpx3|Nos1	0.00139
positive regulation of intracellular signal transduction	Tgfb1|Fgf18|Adipoq|Tnf|Ccr1|Nacc2|Hgf|Pf4|Gas6|Ltf|Cxcl10|Mapk3|Igf1|S100a8|S100a9|Bmp4|Ube2v1|Igf2|Vegfa	0.00148
symbiosis, encompassing mutualism through parasitism	Tgfb1|Ctsg|Itgb3|Hsp90ab1|Alb|Gas6|Ltf|Jun|Camp	0.00148
positive regulation of receptor activity	Sfrp2|Gas6|Actn2|Igf2|Vegfa	0.00148
positive regulation of interleukin-8 production	Adipoq|Tnf|Fcnb|Prg3|Serpine1	0.00148
modification of morphology or physiology of other organism involved in symbiotic interaction	Tgfb1|Ctsg|Alb|Ltf|Jun|Camp	0.00149
organ morphogenesis	Tgfb1|Mapk14|Arg1|Fgf18|Slc6a4|Mylk|Tnf|Il6|Sfrp2|Cdc42|Ltf|Ptk7|Inhba|Mapk3|Jun|Igf1|Gas1|Yap1|Igf2|Vegfa|Myo5a	0.00163
positive regulation of peptidase activity	App|P2rx1|Tnf|Sfrp2|Pcolce|Fn1|S100a8|S100a9	0.00178
regulation of response to stress	Mapk14|Mylk|Adipoq|Hsp90ab1|Tnf|Scgb1a1|Irf7|Il6|Ccr1|Fcnb|Nacc2|Pcna|Sfrp2|Cdc42|Hgf|Reg3g|Serpine1|Mapk3|S100a8|S100a9|Cxcl12|Vegfa|Ulk4	0.00178
positive regulation of cellular protein metabolic process	Tgfb1|App|Cdc20|Fgf18|Itgb3|P2rx1|Adipoq|Hsp90ab1|Tnf|Ccr1|Sfrp2|Hgf|Pcolce|Gas6|Ltf|Inhba|Fn1|Igf1|S100a8|S100a9|Bmp4|Igf2|Vegfa|Nos1	0.0018
positive regulation of intracellular protein transport	Tgfb1|Mapk14|Hsp90ab1|Tnf|Il6|Sfrp2|Cdc42|Gas6|Igf1|Bmp4	0.00181
positive regulation of leukocyte differentiation	Itgb3|Hsp90aa1|Tnf|Il6|Ccr1|Pf4|Gas6|Jun	0.00184
regulation of anatomical structure morphogenesis	Mapk14|Sparc|Adipoq|Tnf|Il6|Sfrp2|Cdc42|Hgf|Pf4|Ngp|Serpine1|Scgb3a1|Ptk7|Fn1|Rhoj|Tgfb1i1|Cxcl12|Bmp4|Plxna4|Vegfa	0.00184
negative regulation of cellular component organization	Tgfb1|Prtn3|Adipoq|Tnf|Sfrp2|Cdc42|Hgf|Mecp2|Phf8|Cxcl10|Igf1|Dnaja4|Bmp4|Spna2|Xaf1	0.00186
myeloid leukocyte differentiation	Tgfb1|Mapk14|Prtn3|Tnf|Jun|Bmp4|Vegfa	0.00192
negative regulation of growth of symbiont in host	Ctsg|Mpo|Tnf|Camp	0.00194
platelet activation	Vwf|Itgb3|P2rx1|Pf4|Actg1|Myl9	0.00196
respiratory system development	Sparc|Arg1|Fgf18|Hrsp12|Ptk7|Mapk3|Igf1|Yap1|Crispld2|Vegfa	0.00203
positive regulation of cellular protein localization	Tgfb1|Mapk14|Hsp90ab1|Tnf|Il6|Sfrp2|Cdc42|Gas6|Igf1|Bmp4|Vegfa	0.00206
epithelial cell differentiation	Tgfb1|Cdk1|Cdc42|Ccno|Tmc1|Ptk7|Jun|Igf1|Ptgs1|Tgfb1i1|Yap1|Rab13|Bmp4|Vegfa|Myo5a	0.00206
positive regulation of protein metabolic process	Tgfb1|App|Cdc20|Fgf18|Itgb3|P2rx1|Adipoq|Hsp90ab1|Tnf|Ccr1|Prg3|Sfrp2|Hgf|Pcolce|Gas6|Ltf|Inhba|Fn1|Igf1|S100a8|S100a9|Bmp4|Igf2|Vegfa|Nos1	0.00207
anatomical structure morphogenesis	Col6a1|Tgfb1|Mapk14|App|Arg1|Fgf18|Itgb3|Slc6a4|Mylk|Tnf|Il6|Sfrp2|Hgf|Ltf|Ccno|Ptk7|Inhba|Mapk3|Jun|Fn1|Igf1|Rhoj|Gas1|Tgfb1i1|Yap1|Actg1|Cxcl12|Mbnl1|Crispld2|Plet1|Plxna4|Igf2|Vegfa|Myo5a|Ulk4	0.00207
negative regulation of multicellular organismal process	Tgfb1|App|Sparc|Slc6a4|Adipoq|Tnf|Scgb1a1|Ccr1|Prg2|Sfrp2|Pf4|Reg3g|Gas6|Ngp|Ltf|Serpine1|Cxcl10|Inhba|Igf1|Mrvi1|Nos1	0.00208
regulation of defense response	Mapk14|Mylk|Adipoq|Hsp90ab1|Tnf|Scgb1a1|Irf7|Il6|Ccr1|Fcnb|Reg3g|Serpine1|S100a8|S100a9	0.00208
regulation of apoptotic process	Cdk1|P2rx1|Adipoq|Hsp90ab1|Tnf|Nacc2|Sfrp2|Cdc42|Hgf|Alb|Pf4|Cidec|Mecp2|Gas6|Ltf|Serpine1|Inhba|Igf1|S100a8|Gas1|Yap1|S100a9|Cxcl12|Vegfa|Nos1	0.0021
protein homooligomerization	Vwf|App|Arg1|P2rx1|Slc6a4|Adipoq|Nacc2|Lcn2|Actn2|Gpx3	0.0021
regulation of ERK1 and ERK2 cascade	Fgf18|Adipoq|Il6|Ccr1|Gas6|Mapk3|Igf1|Bmp4|Vegfa	0.0021
regulation of metal ion transport	P2rx1|Mylk|Ccr1|Bpifa1|Cxcl10|Actn2|Bmp4|Calm1|Myo5a|Nos1|Fxyd3	0.0021
regulation of calcium ion transport	Tgfb1|P2rx1|Mylk|Ccr1|Cxcl10|Bmp4|Calm1|Myo5a|Nos1	0.0021
epithelium development	Tgfb1|Cdk1|Il6|Gsta3|Sfrp2|Cdc42|Ccno|Tmc1|Ptk7|Inhba|Jun|Igf1|Ptgs1|Gas1|Tgfb1i1|Yap1|Rab13|Cxcl12|Bmp4|Plet1|Vegfa|Myo5a	0.00213
positive regulation of kinase activity	Tgfb1|Fgf18|Itgb3|Adipoq|Hsp90ab1|Tnf|Cdc42|Hgf|Gas6|Ltf|Bmp4|Igf2|Vegfa	0.00213
response to mechanical stimulus	Mapk14|Il6|Tmc1|Cxcl10|Mapk3|Jun|Bmp4|Dcn|Nos1	0.00214
regulation of cysteine-type endopeptidase activity involved in apoptotic process	P2rx1|Tnf|Il6|Sfrp2|Hgf|Gas6|S100a8|S100a9|Vegfa	0.00214
positive regulation of peptidyl-tyrosine phosphorylation	Itgb3|Adipoq|Il6|Hgf|Gas6|Igf1|Igf2|Vegfa	0.00214
negative regulation of viral life cycle	Tnf|Fcnb|Oasl1|Ltf|Jun|Isg15	0.00227
cellular response to growth factor stimulus	Tgfb1|Mapk14|Sparc|Arg1|Fgf18|Hgf|Gas6|Serpine1|Mapk3|Jun|Vegfa|Nos1	0.00235
regulation of protein metabolic process	Tgfb1|Cdc20|Fgf18|Itgb3|P2rx1|Hrsp12|Kng1|Adipoq|Hsp90ab1|Tnf|Ccr1|Prg3|Prg2|Sfrp2|Cks1b|Hgf|Pcolce|Mecp2|Gas6|Ngp|Ltf|Serpine1|Bace2|Inhba|Jun|Fn1|Igf1|S100a8|Gas1|S100a9|Bmp4|Isg15|Mast2|Igf2|Vegfa|Nos1|Ulk4	0.00243
regulation of DNA replication	Tgfb1|Il6|Pcna|Cdc42|Jun|Igf1|Bmp4	0.00243
regulation of myoblast fusion	Mapk14|Scgb3a1|Cxcl10|Cxcl12	0.0025
negative regulation of signaling	Mapk14|Plin5|Slc6a4|Tnf|Il6|Bpifb1|Sfrp2|Hgf|Pf4|Sytl4|Gas6|Ltf|Serpine1|Igf1|Ptgs1|Gas1|Tgfb1i1|Yap1|Cxcl12|Bmp4|Mllt3|Vegfa	0.00254
cellular response to lipid	Mapk14|Arg1|Slc6a4|Tnf|Serpine1|Ptk7|Cxcl10|Inhba|Mapk3|Lcn2|Yap1|Bmp4	0.00256
regulation of myeloid leukocyte differentiation	Itgb3|Adipoq|Tnf|Ccr1|Pf4|Ltf|Jun	0.00268
response to nutrient levels	Tgfb1|Sparc|Arg1|Slc6a4|Adipoq|Il6|Sfrp2|Alb|Gas6|Cxcl10|Lcn2|Jun|Nos1	0.00268
regulation of biomineral tissue development	Tgfb1|Ccr1|Mgp|Gas6|Ltf|Bmp4	0.00272
negative regulation of cell communication	Mapk14|Plin5|Slc6a4|Tnf|Il6|Bpifb1|Sfrp2|Hgf|Pf4|Sytl4|Gas6|Ltf|Serpine1|Igf1|Ptgs1|Gas1|Tgfb1i1|Yap1|Cxcl12|Bmp4|Mllt3|Vegfa	0.00275
positive regulation of intracellular transport	Tgfb1|Mapk14|Hsp90ab1|Tnf|Il6|Sfrp2|Cdc42|Gas6|Cxcl10|Igf1|Actn2	0.00279
organ or tissue specific immune response	Il6|Bpifb1|Ltf|Camp	0.00285
positive regulation of phosphate metabolic process	Tgfb1|Fgf18|Itgb3|Hsp90ab1|Tnf|Ccr1|Sfrp2|Hgf|Pf4|Gas6|Ltf|Cxcl10|Inhba|Mapk3|Igf1|Bmp4|Calm1|Igf2|Vegfa|Nos1	0.00285
response to reactive oxygen species	Arg1|Mpo|Scgb1a1|Il6|Lcn2|Jun|Bmp4|Nos1	0.00285
positive regulation of reactive oxygen species metabolic process	Tgfb1|Mapk14|Hsp90aa1|Hsp90ab1|Tnf|Il6	0.00285
defense response to bacterium	Ctsg|Tnf|Prg2|Bpifa1|Reg3g|Ltf|Serpine1|Isg15|Camp	0.00291
response to toxic substance	Cyp2f2|Gstm2|Arg1|Slc6a4|Il6|Slc6a14|Mapk3|Lcn2	0.00297
negative regulation of vasculature development	Sparc|Pf4|Ngp|Serpine1|Cxcl10|Bmp4	0.00301
response to vitamin	Tgfb1|Sparc|Arg1|Gas6|Cxcl10|Nos1	0.00301
growth	Mapk14|App|Itgb3|Il6|Sfrp2|Cdc42|Ptk7|Inhba|Igf1|Gas1|Yap1|Bmp4|Vegfa	0.00303
regulation of vesicle-mediated transport	Tgfb1|Prtn3|Adipoq|Tnf|Sytl4|Gas6|Serpine1|Mapk3|Gas1|Actn2|Rab27b|Vegfa	0.00308
positive regulation of protein import into nucleus, translocation	Hsp90ab1|Il6|Igf1	0.00324
negative regulation of developmental process	App|Sparc|Itgb3|Slc6a4|Adipoq|Tnf|Il6|Ccr1|Sfrp2|Pf4|Reg3g|Gas6|Ngp|Ltf|Serpine1|Inhba|Igf1|Tgfb1i1|Yap1	0.00334
response to heat	Il6|Cxcl10|Igf1|Tgfb1i1|Dnaja4|Nos1	0.00339
regulation of intracellular signal transduction	Tgfb1|Fgf18|Adipoq|Tnf|Ccr1|Nacc2|Sfrp2|Hgf|Pf4|Gas6|Ltf|Cxcl10|Inhba|Mapk3|Igf1|S100a8|S100a9|Cxcl12|Bmp4|Ube2v1|Igf2|Vegfa|Myo5a|Ulk4	0.00339
vasculature development	Mapk14|Fgf18|Itgb3|Mylk|Sfrp2|Cdc42|Jun|Fn1|Igf1|Rhoj|Yap1|Cxcl12|Bmp4|Vegfa	0.00348
regulation of cell-cell adhesion	Tgfb1|Hsp90aa1|Adipoq|Tnf|Scgb1a1|Il6|Igf1|Cxcl12|Bmp4|Igf2|Vegfa	0.00362
gland morphogenesis	Tgfb1|Arg1|Tnf|Il6|Cdc42|Igf1|Bmp4	0.00363
blood circulation	P2rx1|Slc6a4|Kng1|Cdc42|Mecp2|Gas6|Ptgs1|Mrvi1|Vegfa|Nos1	0.00363
negative regulation of myoblast differentiation	Tgfb1|Tnf|Cxcl10|Bmp4	0.0037
positive regulation of protein kinase activity	Tgfb1|Fgf18|Itgb3|Adipoq|Hsp90ab1|Tnf|Hgf|Gas6|Ltf|Bmp4|Igf2|Vegfa	0.00377
negative regulation of proteolysis	App|Kng1|Hsp90ab1|Il6|Sfrp2|Hgf|Gas6|Ngp|Serpine1|Gas1|Vegfa	0.00399
response to organonitrogen compound	Col6a1|Mapk14|Sparc|Arg1|P2rx1|Slc6a4|Tnf|Il6|Itpr2|Jun|Ptgs1|Rab13|Calm1|Igf2|Myo5a|Nos1	0.0042
immune effector process	Tgfb1|Ctsg|Mpo|Irf7|Il6|Fcnb|Oasl1|Oasl2|Cxcl10|Isg15|Ifit1	0.00421
regulation of renal albumin absorption	Adipoq|Gas6	0.00421
regulation of intracellular transport	Tgfb1|Mapk14|Adipoq|Hsp90ab1|Tnf|Il6|Sfrp2|Cdc42|Gas6|Cxcl10|Mapk3|Igf1|Gas1|Actn2	0.00421
neutrophil aggregation	S100a8|S100a9	0.00421
negative regulation of single-species biofilm formation in or on host organism	Bpifa1|Ltf	0.00421
regulation of myoblast differentiation	Tgfb1|Mapk14|Tnf|Cxcl10|Bmp4	0.00427
positive regulation of response to wounding	Mylk|Tnf|Il6|Reg3g|Serpine1|S100a8|S100a9	0.00427
regulation of MAPK cascade	Tgfb1|Fgf18|Adipoq|Tnf|Ccr1|Sfrp2|Hgf|Gas6|Inhba|Mapk3|Igf1|Bmp4|Igf2|Vegfa|Ulk4	0.00429
positive regulation of cellular metabolic process	Ell2|Pabpc1|Tgfb1|Mapk14|Cdc20|Plin5|Fgf18|Itgb3|P2rx1|Hsp90aa1|Mylk|Adipoq|Tnf|Irf7|Ccr1|Prg3|Pcna|Sfrp2|Hgf|Pf4|Pcolce|Mecp2|Gas6|Ltf|Phf8|Cxcl10|Inhba|Fn1|Igf1|S100a8|Tgfb1i1|Yap1|S100a9|Bmp4|Dcn|Ube2v1|Calm1|Igf2|Vegfa|Nos1	0.00453
regulation of endothelial cell proliferation	Sparc|Arg1|Itgb3|Jun|Bmp4|Vegfa	0.00474
regulation of cellular protein metabolic process	Tgfb1|Cdc20|Fgf18|Itgb3|P2rx1|Hrsp12|Kng1|Adipoq|Hsp90ab1|Tnf|Ccr1|Prg3|Sfrp2|Cks1b|Hgf|Pcolce|Mecp2|Gas6|Ngp|Ltf|Serpine1|Inhba|Jun|Fn1|Igf1|S100a8|Gas1|S100a9|Bmp4|Isg15|Igf2|Vegfa|Nos1|Ulk4	0.00492
regulation of proteolysis	P2rx1|Kng1|Hsp90ab1|Tnf|Il6|Sfrp2|Hgf|Pcolce|Gas6|Ngp|Serpine1|Fn1|S100a8|Gas1|S100a9|Vegfa	0.00526
negative regulation of endopeptidase activity	App|Kng1|Il6|Sfrp2|Hgf|Gas6|Ngp|Serpine1|Vegfa	0.00541
killing of cells in other organism involved in symbiotic interaction	Ctsg|Alb|Camp	0.00552
blood vessel morphogenesis	Mapk14|Fgf18|Itgb3|Mylk|Sfrp2|Cdc42|Jun|Fn1|Yap1|Cxcl12|Bmp4|Vegfa	0.00554
positive regulation of ERK1 and ERK2 cascade	Fgf18|Il6|Ccr1|Gas6|Mapk3|Bmp4|Vegfa	0.00556
response to purine-containing compound	Sparc|P2rx1|Slc6a4|Adipoq|Il6|Itpr2|Jun	0.00556
cytokine-mediated signaling pathway	Adipoq|Krt8|Tnf|Il6|Ccr1|Pf4|Cxcl10|Mapk3|Cxcl12	0.00567
regulation of kidney development	Tgfb1|Adipoq|Yap1|Bmp4|Vegfa	0.00582
regulation of developmental growth	Mapk14|App|Slc6a4|Sfrp2|Fn1|Igf1|Yap1|Bmp4|Plxna4|Vegfa	0.00593
lipopolysaccharide-mediated signaling pathway	Tgfb1|Mapk14|Tnf|Mapk3	0.00595
positive regulation of protein transport	Tgfb1|Mapk14|Hsp90ab1|Tnf|Fcnb|Sfrp2|Cdc42|Sytl4|Gas6|Igf1|Bmp4|Chia	0.0062
positive regulation of myeloid leukocyte differentiation	Itgb3|Tnf|Ccr1|Pf4|Jun	0.0062
response to virus	Tnf|Il6|Oasl1|Oasl2|Cxcl10|Lcn2|Isg15|Ifit1	0.0062
movement of cell or subcellular component	Tgfb1|App|Kif11|Itgb3|Tnf|Ccr1|Hgf|Pf4|Gas6|Ptk7|Cxcl10|S100a8|Gas1|Rab13|S100a9|Cxcl12|Plet1|Plxna4|Vegfa|Myo5a|Ulk4	0.00638
regulation of intracellular protein transport	Tgfb1|Mapk14|Adipoq|Hsp90ab1|Tnf|Il6|Sfrp2|Cdc42|Gas6|Igf1|Bmp4	0.00655
striated muscle cell differentiation	Mapk14|Krt8|Igf1|Actn2|Actg1|Bmp4|Igf2|Vegfa	0.0066
positive regulation of defense response	Tnf|Irf7|Il6|Fcnb|Reg3g|Serpine1|S100a8|S100a9	0.0066
chronic inflammatory response	Tnf|S100a8|S100a9	0.00666
negative regulation of phagocytosis	Tgfb1|Prtn3|Adipoq	0.00666
cellular component assembly	Col6a1|Vwf|Tgfb1|App|Kif11|Arg1|Itgb3|P2rx1|Hsp90aa1|Mylk|Adipoq|Krt8|Nacc2|Cdc42|Pf4|Mecp2|Gas6|Ccno|Mapk3|Lcn2|Fn1|Actn2|Rab13|Actg1|Cenph|Gpx3|Mbnl1	0.00666
innate immune response in mucosa	Bpifb1|Ltf|Camp	0.00666
cell migration	Tgfb1|Itgb3|Tnf|Ccr1|Cdc42|Hgf|Pf4|Gas6|Ptk7|Cxcl10|S100a8|Rab13|S100a9|Cxcl12|Plet1|Vegfa	0.00666
extrinsic apoptotic signaling pathway	Tgfb1|Krt8|Tnf|Inhba|Lcn2|Igf1	0.00666
positive regulation of protein serine/threonine kinase activity	Tgfb1|Fgf18|Adipoq|Hsp90ab1|Tnf|Hgf|Ltf|Igf2|Vegfa	0.00717
regulation of reactive oxygen species metabolic process	Tgfb1|Mapk14|Plin5|Hsp90aa1|Hsp90ab1|Tnf|Il6	0.00751
positive regulation of endothelial cell proliferation	Arg1|Itgb3|Jun|Bmp4|Vegfa	0.00751
chondrocyte differentiation	Tgfb1|Mapk14|Fgf18|Sfrp2|Bmp4	0.00751
positive regulation of cytoplasmic transport	Tgfb1|Mapk14|Hsp90ab1|Tnf|Il6|Sfrp2|Gas6|Cxcl10|Igf1	0.00784
regulation of cell adhesion	Tgfb1|Hsp90aa1|Adipoq|Tnf|Scgb1a1|Il6|Cdc42|Serpine1|Igf1|Cxcl12|Bmp4|Plet1|Igf2|Vegfa	0.0079
positive regulation of nitric oxide biosynthetic process	Hsp90aa1|Hsp90ab1|Tnf|Il6	0.00806
monocyte differentiation	Jun|Bmp4|Vegfa	0.00829
regulation of ion transport	Arg1|P2rx1|Mylk|Ccr1|Bpifa1|Gas6|Tmc1|Cxcl10|Actn2|Bmp4|Calm1|Myo5a|Nos1|Fxyd3	0.00829
negative regulation of catalytic activity	App|Plin5|Kng1|Adipoq|Tnf|Scgb1a1|Il6|Sfrp2|Hgf|Gas6|Ngp|Ltf|Serpine1|Bmp4|Vegfa|Nos1	0.00835
regulation of nuclear division	Tgfb1|Cdc20|Kif11|Cdc42|Igf1|Bmp4|Igf2	0.00841
regulation of ossification	Tgfb1|Tnf|Ccr1|Sfrp2|Mgp|Ltf|Igf1|Bmp4	0.00841
regulation of phagocytosis	Tgfb1|Prtn3|Adipoq|Tnf|Gas6	0.00853
regulation of muscle cell differentiation	Tgfb1|Mapk14|Tnf|Scgb3a1|Cxcl10|Cxcl12|Bmp4	0.00874
negative regulation of signal transduction	Mapk14|Plin5|Adipoq|Tnf|Bpifb1|Sfrp2|Hgf|Pf4|Gas6|Ltf|Serpine1|Igf1|Gas1|Tgfb1i1|Yap1|Cxcl12|Bmp4|Mllt3|Vegfa	0.00876
response to organic cyclic compound	Cyp2a5|Sparc|Arg1|P2rx1|Slc6a4|Adipoq|Hsp90ab1|Tnf|Scgb1a1|Cxcl10|Inhba|Itpr2|Mapk3|Jun|Ptgs1|Calm1|Nos1	0.00879
salivary gland morphogenesis	Tgfb1|Tnf|Il6|Cdc42	0.00881
positive regulation of homeostatic process	Mapk14|Itgb3|Tnf|Cxcl10|Inhba|Bmp4|Isg15	0.00903
negative regulation of molecular function	App|Plin5|Kng1|Adipoq|Tnf|Scgb1a1|Il6|Sfrp2|Hgf|Gas6|Ngp|Ltf|Serpine1|Mapk3|Jun|Actn2|Bmp4|Vegfa|Nos1	0.00915
gland development	Vwf|Tgfb1|Arg1|Tnf|Il6|Cdc42|Hgf|Jun|Igf1|Bmp4|Igf2|Vegfa	0.00915
regulation of cell development	App|Cdc20|Slc6a4|Adipoq|Il6|Sfrp2|Cdc42|Ltf|Ptk7|Fn1|Igf1|Tgfb1i1|Yap1|Plxna4|Vegfa|Nos1|Ulk4	0.00924
angiogenesis	Mapk14|Fgf18|Itgb3|Sfrp2|Cdc42|Jun|Fn1|Cxcl12|Bmp4|Vegfa	0.00932
morphogenesis of a branching epithelium	Tgfb1|Il6|Sfrp2|Igf1|Yap1|Cxcl12|Bmp4|Vegfa	0.00942
regulation of binding	Tgfb1|App|Adipoq|Hsp90ab1|Cdc42|Mapk3|Jun|Igf1|Bmp4	0.00981
regulation of cell division	Tgfb1|Cdc20|Kif11|Sfrp2|Cdc42|Igf1|Bmp4|Igf2|Vegfa	0.00981
negative regulation of low-density lipoprotein particle receptor biosynthetic process	Itgb3|Adipoq	0.00992
positive regulation of macromolecule metabolic process	Ell2|Pabpc1|Tgfb1|Mapk14|Cdc20|Fgf18|Itgb3|P2rx1|Slc6a4|Adipoq|Hsp90ab1|Tnf|Irf7|Ccr1|Prg3|Pcna|Sfrp2|Hgf|Pf4|Pcolce|Mecp2|Gas6|Ltf|Phf8|Inhba|Lcn2|Fn1|Igf1|S100a8|Tgfb1i1|Yap1|S100a9|Bmp4|Ube2v1|Igf2|Vegfa|Nos1	0.00996
negative regulation of viral genome replication	Tnf|Oasl1|Ltf|Isg15	0.0106
protein kinase B signaling	Tgfb1|Tnf|Gas6|Igf1	0.0106
ossification	Col6a1|Tgfb1|Sparc|Fgf18|Mgp|Ltf|Igf1|Bmp4|Igf2	0.0106
system development	Vwf|Tgfb1|Mapk14|App|Cdc20|Prtn3|Arg1|Fgf18|Itgb3|Slc6a4|Hrsp12|Mylk|Adipoq|Krt8|Hsp90ab1|Il6|Gsta3|Sfrp2|Hgf|Gnb1|Mgp|Mecp2|Ltf|Phf8|Tmc1|Ptk7|Inhba|Mapk3|Jun|Fn1|Igf1|Rhoj|Ptgs1|Gas1|Actn2|Yap1|Rab13|Cxcl12|Msln|Mbnl1|Dcn|Crispld2|Plxna4|Igf2|Vegfa|Myo5a|Nos1|Ulk4	0.0106
cell activation	Vwf|Tgfb1|Itgb3|P2rx1|Il6|Prg3|Pf4|Cxcl10|Jun|Igf1|Actg1|Cxcl12|Myl9	0.011
regulation of protein serine/threonine kinase activity	Tgfb1|Fgf18|Adipoq|Hsp90ab1|Tnf|Sfrp2|Hgf|Ltf|Bmp4|Igf2|Vegfa	0.011
negative regulation of cell proliferation	Sparc|Slc6a4|Hrsp12|Adipoq|Scgb1a1|Il6|Nacc2|Sfrp2|Inhba|Jun|Igf1|Gas1|Bmp4|Nos1	0.011
tube development	Sparc|Arg1|Fgf18|Hrsp12|Tnf|Gsta3|Sfrp2|Ptk7|Mapk3|Igf1|Gas1|Yap1|Cxcl12|Crispld2|Vegfa	0.0111
muscle cell differentiation	Mapk14|Krt8|Igf1|Actn2|Actg1|Bmp4|Mbnl1|Igf2|Vegfa	0.0111
muscle structure development	Tgfb1|Mapk14|Mylk|Krt8|Igf1|Actn2|Actg1|Bmp4|Mbnl1|Dcn|Igf2|Vegfa	0.0114
protein trimerization	Col6a1|Arg1|Adipoq|Lcn2	0.0116
positive regulation of vascular endothelial growth factor receptor signaling pathway	Fgf18|Bmp4|Vegfa	0.0118
positive regulation of nitrogen compound metabolic process	Ell2|Pabpc1|Tgfb1|Mapk14|App|Hsp90aa1|Hsp90ab1|Tnf|Irf7|Pcna|Sfrp2|Cdc42|Hgf|Pf4|Mecp2|Ltf|Phf8|Cxcl10|Inhba|Igf1|Tgfb1i1|Yap1|Bmp4|Ube2v1|Calm1|Igf2|Vegfa|Nos1	0.012
negative regulation of cell adhesion	Tgfb1|Adipoq|Scgb1a1|Serpine1|Cxcl12|Bmp4|Plet1|Vegfa	0.012
regulation of molecular function	Mapk14|Cdc20|Plin5|Serinc1|Fgf18|Itgb3|P2rx1|Hsp90aa1|Kng1|Adipoq|Tnf|Scgb1a1|Pcna|Sfrp2|Cks1b|Hgf|Pcolce|Gas6|Ngp|Ltf|Serpine1|Mapk3|Jun|Fn1|Igf1|S100a8|Actn2|S100a9|Ube2v1|Calm1|Igf2|Vegfa|Myo5a|Nos1|Fxyd3	0.0121
response to extracellular stimulus	Tgfb1|Sparc|Arg1|Slc6a4|Adipoq|Il6|Alb|Gas6|Cxcl10|Lcn2|Jun|Nos1	0.0124
regulation of mitotic nuclear division	Tgfb1|Kif11|Cdc42|Igf1|Bmp4|Igf2	0.0125
protein complex biogenesis	Col6a1|Vwf|Tgfb1|App|Kif11|Arg1|P2rx1|Hsp90aa1|Adipoq|Nacc2|Pf4|Mapk3|Lcn2|Fn1|Actn2|Cenph|Gpx3	0.0125
protein complex assembly	Col6a1|Vwf|Tgfb1|App|Kif11|Arg1|P2rx1|Hsp90aa1|Adipoq|Nacc2|Pf4|Mapk3|Lcn2|Fn1|Actn2|Cenph|Gpx3	0.0125
developmental growth involved in morphogenesis	Tgfb1|App|Sfrp2|Ptk7|Yap1|Bmp4	0.0125
enzyme linked receptor protein signaling pathway	Tgfb1|Mapk14|Fgf18|Hgf|Gas6|Inhba|Mapk3|Jun|Igf1|Tgfb1i1|Bmp4|Igf2|Vegfa	0.0125
positive regulation of nucleobase-containing compound metabolic process	Ell2|Pabpc1|Tgfb1|Mapk14|App|Tnf|Irf7|Pcna|Sfrp2|Cdc42|Hgf|Pf4|Mecp2|Ltf|Phf8|Cxcl10|Inhba|Mapk3|Igf1|Tgfb1i1|Yap1|Bmp4|Ube2v1|Calm1|Igf2|Vegfa|Nos1	0.0127
acute inflammatory response	Il6|Orm1|Reg3g|Fn1|S100a8	0.0127
regulation of bone mineralization	Tgfb1|Ccr1|Mgp|Ltf|Bmp4	0.0127
cellular component biogenesis	Col6a1|Vwf|Tgfb1|App|Kif11|Arg1|Itgb3|P2rx1|Hsp90aa1|Mylk|Adipoq|Krt8|Nacc2|Cdc42|Pf4|Mecp2|Gas6|Ccno|Mapk3|Lcn2|Fn1|Actn2|Rab13|Actg1|Cenph|Gpx3|Mbnl1|Rasl2-9	0.013
positive regulation of MAPK cascade	Tgfb1|Fgf18|Tnf|Ccr1|Hgf|Gas6|Mapk3|Igf1|Bmp4|Igf2|Vegfa	0.0132
regulation of vasculature development	Sparc|Sfrp2|Pf4|Ngp|Serpine1|Cxcl10|Bmp4|Vegfa	0.0132
salivary gland development	Tgfb1|Tnf|Il6|Cdc42	0.0135
acute-phase response	Il6|Orm1|Reg3g|Fn1	0.0135
positive regulation of biosynthetic process	Ell2|Tgfb1|Mapk14|App|Plin5|Hsp90aa1|Hsp90ab1|Tnf|Irf7|Prg3|Pcna|Sfrp2|Cdc42|Hgf|Pf4|Mecp2|Ltf|Phf8|Inhba|Igf1|Tgfb1i1|Yap1|Bmp4|Ube2v1|Calm1|Igf2|Vegfa|Nos1	0.0137
response to inorganic substance	Sparc|Arg1|Mpo|Krt8|Scgb1a1|Lcn2|S100a8|S100a9|Actg1|Bmp4|Nos1	0.0139
cartilage development	Tgfb1|Mapk14|Fgf18|Sfrp2|Mgp|Mapk3|Bmp4	0.0139
regulation of biological quality	Vwf|Tgfb1|App|Cdc20|Ctsg|Plin5|Itgb3|Anxa8|Kng1|Hsp90ab1|Tnf|Scgb1a1|Il6|Ccr1|Bpifa1|Gnb1|Pf4|Sytl4|Mecp2|Gas6|Inhba|Gp5|Lcn2|Fn1|Igf1|Rhoj|Ptgs1|Actn2|Bmp4|Myl9|Camp|Spna2|Plxna4|Mrvi1|Vegfa|Myo5a|Nos1	0.0139
response to organophosphorus	Sparc|P2rx1|Slc6a4|Adipoq|Itpr2|Jun	0.0141
negative regulation of angiogenesis	Sparc|Pf4|Ngp|Serpine1|Cxcl10	0.0141
myeloid cell differentiation	Tgfb1|Mapk14|Prtn3|Tnf|Ccr1|Jun|Bmp4|Vegfa	0.0142
positive regulation of protein phosphorylation	Tgfb1|Fgf18|Itgb3|Hsp90ab1|Tnf|Ccr1|Sfrp2|Hgf|Gas6|Ltf|Inhba|Mapk3|Igf1|Bmp4|Igf2|Vegfa	0.0143
regulation of DNA metabolic process	Tgfb1|Adipoq|Il6|Pcna|Cdc42|Hgf|Jun|Igf1|Bmp4	0.0146
positive regulation of muscle cell differentiation	Tgfb1|Mapk14|Scgb3a1|Cxcl12|Bmp4	0.0149
antibacterial humoral response	Bpifa1|Ltf|Camp	0.0159
branching morphogenesis of an epithelial tube	Tgfb1|Sfrp2|Igf1|Yap1|Cxcl12|Bmp4|Vegfa	0.0159
positive regulation of kidney development	Tgfb1|Adipoq|Bmp4|Vegfa	0.0159
response to radiation	Tgfb1|Mapk14|App|Pcna|Sfrp2|Gnb1|Mecp2|Paf|Cxcl10|Jun|Yap1	0.0163
regulation of cellular protein localization	Tgfb1|Mapk14|Adipoq|Hsp90ab1|Tnf|Il6|Sfrp2|Gas6|Igf1|Actn2|Bmp4|Vegfa	0.0164
cell junction organization	Tgfb1|Itgb3|Cdc42|Fn1|Actn2|Rab13	0.0165
connective tissue development	Tgfb1|Mapk14|Fgf18|Sfrp2|Mgp|Mapk3|Igf1|Bmp4	0.0168
regulation of histone acetylation	Tgfb1|Mecp2|Mapk3|Nos1	0.017
regulation of cytoplasmic transport	Tgfb1|Mapk14|Hsp90ab1|Tnf|Il6|Sfrp2|Gas6|Cxcl10|Mapk3|Igf1|Gas1	0.017
positive regulation of wound healing	Mylk|Reg3g|Serpine1|S100a9	0.017
regulation of response to wounding	Mapk14|Mylk|Adipoq|Tnf|Scgb1a1|Il6|Reg3g|Serpine1|S100a8|S100a9	0.017
T-helper 17 cell lineage commitment	Tgfb1|Il6	0.017
localization of cell	Tgfb1|Itgb3|Tnf|Ccr1|Cdc42|Hgf|Pf4|Gas6|Ptk7|Cxcl10|S100a8|Rab13|S100a9|Cxcl12|Plet1|Vegfa	0.017
positive regulation of protein modification process	Tgfb1|Cdc20|Fgf18|Itgb3|Hsp90ab1|Tnf|Ccr1|Sfrp2|Hgf|Gas6|Ltf|Inhba|Mapk3|Igf1|Bmp4|Igf2|Vegfa|Nos1	0.0171
blood vessel development	Mapk14|Fgf18|Itgb3|Mylk|Sfrp2|Cdc42|Jun|Fn1|Yap1|Cxcl12|Bmp4|Vegfa	0.0172
positive regulation of inflammatory response	Tnf|Il6|Serpine1|S100a8|S100a9	0.0172
positive regulation of cell death	Tgfb1|P2rx1|Adipoq|Tnf|Il6|Nacc2|Sfrp2|Cdc42|Inhba|Jun|S100a8|S100a9|Nos1	0.0175
cellular response to abiotic stimulus	Mapk14|Mylk|Pcna|Sfrp2|Mapk3|Yap1|Bmp4|Nos1	0.018
branch elongation of an epithelium	Tgfb1|Yap1|Bmp4	0.018
positive regulation of erythrocyte differentiation	Mapk14|Inhba|Isg15	0.018
positive regulation of chemokine production	Adipoq|Tnf|Il6|Chia	0.0182
negative regulation of epithelial cell proliferation	Tgfb1|Sparc|Hrsp12|Sfrp2|Gas1|Bmp4	0.0182
protein import	Tgfb1|Hsp90aa1|Tnf|Mapk3|Jun|Rasl2-9	0.019
negative regulation of hormone secretion	Adipoq|Il6|Sytl4|Ptgs1|Nos1	0.019
negative regulation of immune system process	Tgfb1|Adipoq|Tnf|Scgb1a1|Ccr1|Bpifb1|Pf4|Ltf|Cxcl12|Bmp4	0.0191
regulation of organ morphogenesis	Tnf|Sfrp2|Cdc42|Hgf|Ptk7|Bmp4|Vegfa	0.0194
negative regulation of cysteine-type endopeptidase activity involved in apoptotic process	Il6|Sfrp2|Hgf|Gas6|Vegfa	0.02
reactive oxygen species biosynthetic process	Mpo|Hsp90aa1|Nos1	0.0204
bone development	Tgfb1|Sparc|Fgf18|Sfrp2|Ltf|Igf1|Bmp4	0.0204
negative regulation of cytokine production	Tgfb1|Adipoq|Tnf|Scgb1a1|Prg2|Gas6|Ltf	0.0204
regulation of macrophage derived foam cell differentiation	Itgb3|Adipoq|Pf4	0.0204
positive regulation of myoblast fusion	Mapk14|Scgb3a1|Cxcl12	0.0204
positive regulation of cellular biosynthetic process	Ell2|Mapk14|App|Plin5|Hsp90aa1|Hsp90ab1|Tnf|Irf7|Prg3|Pcna|Sfrp2|Cdc42|Hgf|Pf4|Mecp2|Ltf|Phf8|Inhba|Igf1|Tgfb1i1|Yap1|Bmp4|Ube2v1|Calm1|Igf2|Vegfa|Nos1	0.0205
chemokine-mediated signaling pathway	Ccr1|Pf4|Cxcl10|Cxcl12	0.0206
positive regulation of metabolic process	Ell2|Pabpc1|Tgfb1|Mapk14|Cdc20|Plin5|Serinc1|Fgf18|Itgb3|P2rx1|Slc6a4|Hsp90aa1|Mylk|Adipoq|Tnf|Irf7|Ccr1|Prg3|Pcna|Sfrp2|Hgf|Pf4|Pcolce|Mecp2|Gas6|Ltf|Phf8|Cxcl10|Inhba|Lcn2|Fn1|Igf1|S100a8|Tgfb1i1|Yap1|S100a9|Bmp4|Dcn|Ube2v1|Calm1|Igf2|Vegfa|Nos1	0.0206
morphogenesis of an epithelium	Tgfb1|Il6|Sfrp2|Cdc42|Ptk7|Igf1|Tgfb1i1|Yap1|Cxcl12|Bmp4|Plet1|Vegfa	0.0206
regulation of inflammatory response	Mapk14|Adipoq|Tnf|Scgb1a1|Il6|Serpine1|S100a8|S100a9	0.0206
negative regulation of response to stimulus	Tgfb1|Mapk14|Plin5|Adipoq|Tnf|Ccr1|Bpifb1|Sfrp2|Hgf|Pf4|Gas6|Ltf|Serpine1|Igf1|Gas1|Tgfb1i1|Yap1|Cxcl12|Bmp4|Mllt3|Vegfa	0.0207
regulation of phosphate metabolic process	Tgfb1|App|Fgf18|Itgb3|Hsp90ab1|Tnf|Ccr1|Sfrp2|Cks1b|Hgf|Pf4|Gas6|Ltf|Cxcl10|Inhba|Mapk3|Jun|Igf1|Bmp4|Calm1|Igf2|Vegfa|Nos1|Ulk4	0.0208
defense response to virus	Il6|Oasl1|Oasl2|Cxcl10|Isg15|Ifit1	0.0215
response to ethanol	Sparc|Adipoq|Itpr2|S100a8|S100a9|Nos1	0.0215
signal transduction	Itgb2l|Tgfb1|Mapk14|App|Sparc|Fgf18|Itgb3|P2rx1|Adipoq|Krt8|Tnf|Scgb1a1|Il6|Ccr1|Fcnb|Sfrp2|Cdc42|Hgf|Gnb1|Pf4|Reg3g|Vmn2r26|Gas6|Mapk6|Ptk7|Cxcl10|Inhba|Itpr2|Lcn2|Igf1|Rhoj|Fpr2|Rab27b|Tgfb1i1|Yap1|Rab13|Cxcl12|Calm1|Plxna4|Igf2|Mrvi1|Vegfa|Nos1|Rasl2-9	0.0217
regulation of extrinsic apoptotic signaling pathway in absence of ligand	Tnf|Pf4|Inhba|Gas1	0.0218
aging	Tgfb1|Mapk14|Arg1|Il6|Jun|Ptgs1|Dcn|Nos1	0.0218
modification by host of symbiont morphology or physiology	Ctsg|Ltf|Jun|Camp	0.0218
transmembrane receptor protein serine/threonine kinase signaling pathway	Tgfb1|Mapk14|Inhba|Mapk3|Jun|Tgfb1i1|Bmp4	0.0218
developmental growth	Tgfb1|Mapk14|App|Sfrp2|Cdc42|Ptk7|Igf1|Gas1|Yap1|Bmp4	0.022
regulation of T cell proliferation	Tgfb1|Scgb1a1|Il6|Igf1|Bmp4|Igf2	0.022
positive regulation of cellular component organization	Mapk14|Cdc20|Mylk|Tnf|Mecp2|Gas6|Serpine1|Scgb3a1|Ptk7|Mapk3|Lcn2|Jun|Fn1|Igf1|Tgfb1i1|Cxcl12|Bmp4|Igf2|Vegfa|Nos1	0.0221
single organism signaling	Itgb2l|Tgfb1|Mapk14|App|Sparc|Fgf18|Itgb3|Adipoq|Krt8|Tnf|Scgb1a1|Il6|Ccr1|Fcnb|Sfrp2|Cdc42|Hgf|Gnb1|Pf4|Reg3g|Vmn2r26|Sytl4|Mecp2|Gas6|Mapk6|Ptk7|Cxcl10|Inhba|Itpr2|Lcn2|Igf1|Rhoj|Fpr2|Rab27b|Tgfb1i1|Yap1|Rab13|Cxcl12|Calm1|Plxna4|Igf2|Mrvi1|Vegfa|Myo5a|Nos1|Rasl2-9	0.0224
tissue morphogenesis	Tgfb1|Mylk|Il6|Sfrp2|Cdc42|Ptk7|Inhba|Igf1|Tgfb1i1|Yap1|Cxcl12|Bmp4|Plet1|Vegfa	0.0229
regulation of endocytosis	Tgfb1|Prtn3|Adipoq|Tnf|Gas6|Serpine1|Vegfa	0.0229
regulation of protein modification process	Tgfb1|App|Cdc20|Fgf18|Itgb3|Hsp90ab1|Tnf|Ccr1|Sfrp2|Cks1b|Hgf|Mecp2|Gas6|Ltf|Inhba|Mapk3|Jun|Igf1|Bmp4|Isg15|Igf2|Vegfa|Nos1|Ulk4	0.0232
regulation of leukocyte cell-cell adhesion	Tgfb1|Hsp90aa1|Scgb1a1|Il6|Igf1|Cxcl12|Bmp4|Igf2	0.0232
positive regulation of ossification	Tgfb1|Sfrp2|Ltf|Igf1|Bmp4	0.0232
cellular protein localization	Tgfb1|Cdk1|Hsp90aa1|Adipoq|Tnf|Fcnb|Nacc2|Cdc42|Sytl4|Gas6|Mapk3|Jun|Actn2|Rab27b|Rab13|Bmp4|Myo5a|Rasl2-9	0.0239
positive regulation of glycogen (starch) synthase activity	Adipoq|Igf2	0.0242
system process	App|P2rx1|Slc6a4|Mylk|Kng1|Cdc42|Gnb1|Mecp2|Gas6|Tmc1|Inhba|Mapk3|Jun|Igf1|Actn2|Bmp4|Tnnc2|Mrvi1|Vegfa|Myo5a|Nos1	0.0252
regulation of protein phosphorylation	Tgfb1|App|Fgf18|Itgb3|Hsp90ab1|Tnf|Ccr1|Sfrp2|Cks1b|Hgf|Gas6|Ltf|Inhba|Mapk3|Jun|Igf1|Bmp4|Igf2|Vegfa|Ulk4	0.0252
regulation of carbohydrate biosynthetic process	Tgfb1|Adipoq|Il6|Igf1|Igf2	0.0253
monoamine transport	P2rx1|Slc6a4|Mecp2	0.0253
glucose metabolic process	Mapk14|Adipoq|Tnf|Pgm2l1|Igf2	0.0253
regulation of striated muscle cell differentiation	Mapk14|Scgb3a1|Cxcl10|Cxcl12|Bmp4	0.0253
aminoglycan metabolic process	Tgfb1|Chi3l3|Igf1|Chia|Dcn	0.0253
positive regulation of histone acetylation	Tgfb1|Mapk3|Nos1	0.0253
negative regulation of cell-cell adhesion	Tgfb1|Adipoq|Scgb1a1|Cxcl12|Bmp4|Vegfa	0.0259
negative regulation of metabolic process	Pabpc1|Tgfb1|App|Plin5|Itgb3|Hrsp12|Kng1|Adipoq|Hsp90ab1|Tnf|Scgb1a1|Ccr1|Nacc2|Prg3|Pcna|Sfrp2|Cdc42|Hgf|Pf4|Mecp2|Gas6|Ngp|Ltf|Serpine1|Bace2|Jun|Igf1|Gas1|Yap1|Bmp4|Isg15|Vegfa|Nos1	0.0259
cellular response to stimulus	Itgb2l|Col6a1|Tgfb1|Mapk14|App|Gstm2|Cdk1|Arg1|Fgf18|Mpo|Itgb3|P2rx1|Mylk|Krt8|Tnf|Scgb1a1|Ccr1|Fcnb|Pcna|Sfrp2|Cdc42|Hgf|Gnb1|Alb|Pf4|Reg3g|Vmn2r26|Gas6|Paf|Serpine1|Ccno|Mapk6|Ptk7|Inhba|Itpr2|Igf1|Rhoj|S100a8|Fpr2|Rab27b|Tgfb1i1|Yap1|Rab13|S100a9|Cxcl12|Ifit1|Ube2v1|Calm1|Plxna4|Igf2|Mrvi1|Vegfa|Myo5a|Nos1|Rasl2-9	0.0259
regulation of MAP kinase activity	Tgfb1|Fgf18|Adipoq|Tnf|Sfrp2|Hgf|Bmp4|Vegfa	0.026
reactive oxygen species metabolic process	Mpo|Hsp90aa1|Prg3|Gpx3|Nos1	0.0261
protein import into nucleus	Tgfb1|Tnf|Mapk3|Jun|Rasl2-9	0.0261
protein targeting to nucleus	Tgfb1|Tnf|Mapk3|Jun|Rasl2-9	0.0261
extracellular matrix organization	Tgfb1|App|Hsp90ab1|Tnf|Sfrp2|Gas6|Crispld2	0.0266
regulation of chromatin modification	Tgfb1|Mecp2|Phf8|Mapk3|Vegfa|Nos1	0.0266
pancreas development	Il6|Igf1|Bmp4|Msln|Igf2	0.0274
positive regulation of apoptotic process	Tgfb1|P2rx1|Adipoq|Tnf|Il6|Nacc2|Sfrp2|Cdc42|Inhba|Jun|S100a8|S100a9	0.0275
regulation of metanephros development	Adipoq|Yap1|Bmp4	0.0275
lung morphogenesis	Mapk3|Igf1|Yap1|Bmp4	0.0275
postreplication repair	Pcna|Paf|Ube2v1	0.0275
aminoglycan catabolic process	Tgfb1|Chi3l3|Chia	0.0275
single-organism cellular localization	Tgfb1|Hsp90aa1|Adipoq|Tnf|Alb|Sytl4|Gas6|Mapk3|Jun|Actn2|Rab27b|Rab13|Myo5a|Rasl2-9	0.0275
anatomical structure development	Col6a1|Vwf|Tgfb1|Mapk14|App|Cdc20|Prtn3|Cdk1|Arg1|Fgf18|Itgb3|Slc6a4|Hrsp12|Mylk|Adipoq|Hsp90ab1|Il6|Gsta3|Sfrp2|Hgf|Gnb1|Mgp|Mecp2|Ltf|Ccno|Phf8|Tmc1|Ptk7|Inhba|Mapk3|Jun|Fn1|Igf1|Rhoj|Ptgs1|Gas1|Actn2|Tgfb1i1|Yap1|Rab13|Actg1|Cxcl12|Msln|Mbnl1|Dcn|Plet1|Plxna4|Igf2|Vegfa|Myo5a|Nos1|Ulk4	0.0276
activation of protein kinase activity	Itgb3|Tnf|Hgf|Gas6|Ltf|Bmp4|Igf2|Vegfa	0.028
protein localization to nucleus	Tgfb1|Tnf|Mapk3|Jun|Bmp4|Rasl2-9	0.0281
multicellular organismal development	Col6a1|Vwf|Tgfb1|Mapk14|App|Cdc20|Prtn3|Arg1|Fgf18|Itgb3|Slc6a4|Hrsp12|Mylk|Adipoq|Krt8|Hsp90ab1|Il6|Gsta3|Sfrp2|Hgf|Gnb1|Mgp|Mecp2|Ltf|Phf8|Tmc1|Ptk7|Inhba|Mapk3|Jun|Fn1|Igf1|Rhoj|Ptgs1|Gas1|Actn2|Tgfb1i1|Yap1|Rab13|Cxcl12|Msln|Mllt3|Mbnl1|Dcn|Crispld2|Plxna4|Igf2|Vegfa|Myo5a|Nos1|Ulk4	0.0291
positive regulation of striated muscle cell differentiation	Mapk14|Scgb3a1|Cxcl12|Bmp4	0.0292
positive regulation of fibroblast proliferation	Tgfb1|Gas6|Jun|Igf1	0.0292
muscle tissue development	Tgfb1|Mapk14|Mylk|Cdc42|Actn2|Bmp4|Mbnl1|Dcn|Vegfa	0.0293
humoral immune response	Tnf|Fcnb|Bpifa1|Ltf|Camp	0.0293
cellular response to alcohol	Tgfb1|Arg1|Il6|Inhba|Itpr2	0.0293
cell-type specific apoptotic process	App|Krt8|Tnf|Il6|Gnb1	0.0305
protein oligomerization	Col6a1|Vwf|App|Arg1|P2rx1|Adipoq|Nacc2|Lcn2|Actn2|Gpx3	0.0305
leukocyte differentiation	Tgfb1|Mapk14|Prtn3|Tnf|Il6|Gas6|Jun|Bmp4|Vegfa	0.0305
regulation of cellular metabolic process	Ell2|Pabpc1|Tgfb1|Mapk14|Cdc20|Plin5|Fgf18|Itgb3|P2rx1|Hsp90aa1|Hrsp12|Mylk|Kng1|Adipoq|Tnf|Scgb1a1|Irf7|Ccr1|Nacc2|Prg3|Prg2|Pcna|Sfrp2|Cks1b|Hgf|Pf4|Pcolce|Cidec|Mecp2|Gas6|Ngp|Ltf|Serpine1|Phf8|Bace2|Cxcl10|Inhba|Fn1|Igf1|S100a8|Gas1|Actn2|Tgfb1i1|Yap1|S100a9|Bmp4|Mllt3|Isg15|Mbnl1|Dcn|Mast2|Ube2v1|Calm1|Zfp664|Igf2|Vegfa|Nos1|Ulk4	0.0306
regulation of angiogenesis	Sparc|Sfrp2|Pf4|Ngp|Serpine1|Cxcl10|Vegfa	0.0313
virion attachment to host cell	Hsp90ab1|Gas6	0.0313
T-helper 17 cell differentiation	Tgfb1|Il6	0.0313
multivesicular body sorting pathway	Sytl4|Rab27b	0.0313
localization	Tgfb1|App|Snx31|Plin5|Serinc1|Cdk1|Itgb3|P2rx1|Slc6a4|Hsp90aa1|Adipoq|Tnf|Slc14a2|Snx15|Cox8b|Il6|Ccr1|Fcnb|Nacc2|Atp6v0d2|Orm1|Hgf|Pf4|Slc6a14|Sytl4|Mecp2|Gas6|Ltf|Lgals3bp|Tmc1|Ptk7|Cxcl10|Inhba|Itpr2|Jun|Slc22a18|S100a8|Actn2|Rab27b|Rab13|S100a9|Cxcl12|Bmp4|Nipal3|Plet1|Vegfa|Myo5a|Rasl2-9|Fxyd3	0.0313
bone morphogenesis	Tgfb1|Fgf18|Sfrp2|Ltf|Bmp4	0.0313
myoblast proliferation	Hgf|Igf1	0.0313
regulation of branching involved in lung morphogenesis	Tnf|Bmp4	0.0313
common-partner SMAD protein phosphorylation	Tgfb1|Bmp4	0.0313
trachea formation	Mapk3|Bmp4	0.0313
regulation of system process	P2rx1|Adipoq|Il6|Mecp2|Gas6|Inhba|Igf1|Ptgs1|Mrvi1|Nos1	0.0313
regulation of lymphangiogenesis	Ngp|Vegfa	0.0313
T-helper 17 type immune response	Tgfb1|Il6	0.0313
blood vessel endothelial cell proliferation involved in sprouting angiogenesis	Bmp4|Vegfa	0.0313
response to endogenous stimulus	Col6a1|Mapk14|Sparc|Arg1|Fgf18|P2rx1|Slc6a4|Tnf|Scgb1a1|Serpine1|Inhba|Itpr2|Mapk3|Jun|Ptgs1|Rab13|Calm1|Igf2|Myo5a|Nos1	0.0318
response to ketone	Arg1|Il6|Gas6|Ptgs1|Bmp4|Calm1	0.0319
regulation of protein transport	Tgfb1|Mapk14|Adipoq|Hsp90ab1|Tnf|Fcnb|Sfrp2|Cdc42|Sytl4|Gas6|Igf1|Bmp4|Chia|Nos1	0.032
cellular response to dexamethasone stimulus	Tgfb1|Arg1|Il6	0.0328
negative regulation of extrinsic apoptotic signaling pathway via death domain receptors	Sfrp2|Hgf|Serpine1	0.0328
regulation of cell cycle	App|Cdc20|Kif11|Cdk1|Slc6a4|Nacc2|Cdc42|Paf|Inhba|Jun|Igf1|Gas1|Bmp4|Orc1|Ms4a3|Igf2	0.0334
cellular response to ketone	Tgfb1|Arg1|Il6|Gas6	0.0336
regulation of cation transmembrane transport	Bpifa1|Actn2|Bmp4|Calm1|Myo5a|Fxyd3	0.0338
macromolecular complex assembly	Col6a1|Vwf|Tgfb1|App|Kif11|Arg1|P2rx1|Hsp90aa1|Adipoq|Nacc2|Pf4|Mapk3|Lcn2|Fn1|Actn2|Cenph|Gpx3|Mbnl1	0.0338
response to hypoxia	Tgfb1|Slc6a4|Adipoq|Gnb1|Mecp2|Itpr2|Vegfa|Nos1	0.0338
single organism cell adhesion	Tgfb1|Itgb3|Tnf|Il6|Cdc42|Fn1|S100a8|S100a9|Actg1|Cxcl12|Myl9	0.034
vascular process in circulatory system	P2rx1|Slc6a4|Kng1|Mrvi1|Vegfa	0.0348
negative regulation of macromolecule metabolic process	Pabpc1|Tgfb1|App|Itgb3|Hrsp12|Kng1|Adipoq|Hsp90ab1|Tnf|Scgb1a1|Ccr1|Nacc2|Prg3|Pcna|Sfrp2|Cdc42|Hgf|Pf4|Mecp2|Gas6|Ngp|Serpine1|Bace2|Jun|Igf1|Gas1|Yap1|Bmp4|Isg15|Vegfa	0.0355
regulation of glucose import	Mapk14|Adipoq|Tnf|Igf1	0.0356
regulation of collagen biosynthetic process	Tgfb1|Il6|Bmp4	0.036
regulation of branching involved in ureteric bud morphogenesis	Tgfb1|Bmp4|Vegfa	0.036
regulation of cellular localization	Tgfb1|Mapk14|Hsp90ab1|Tnf|Fcnb|Sfrp2|Sytl4|Gas6|Cxcl10|Inhba|Mapk3|Igf1|Ptgs1|Gas1|Actn2|Rab27b|Chia|Vegfa|Nos1	0.0361
regulation of cytokine biosynthetic process	Tnf|Il6|Prg3|Prg2|Mast2	0.0361
regulation of hydrolase activity	Plin5|P2rx1|Kng1|Tnf|Il6|Pcna|Sfrp2|Hgf|Pcolce|Gas6|Ngp|Ltf|Serpine1|Jun|Fn1|S100a8|S100a9|Vegfa|Nos1	0.0364
regulation of primary metabolic process	Ell2|Pabpc1|Tgfb1|Mapk14|Cdc20|Plin5|Fgf18|Itgb3|P2rx1|Hrsp12|Kng1|Adipoq|Hsp90ab1|Tnf|Scgb1a1|Irf7|Ccr1|Nacc2|Prg3|Prg2|Pcna|Sfrp2|Cks1b|Hgf|Pf4|Pcolce|Cidec|Mecp2|Gas6|Ngp|Ltf|Serpine1|Phf8|Bace2|Cxcl10|Inhba|Fn1|Igf1|S100a8|Gas1|Actn2|Tgfb1i1|Yap1|S100a9|Bmp4|Mllt3|Isg15|Mbnl1|Mast2|Ube2v1|Calm1|Zfp664|Igf2|Vegfa|Nos1|Ulk4	0.0379
single-organism localization	Tgfb1|App|Serinc1|P2rx1|Slc6a4|Hsp90aa1|Adipoq|Tnf|Slc14a2|Cox8b|Il6|Ccr1|Fcnb|Atp6v0d2|Alb|Slc6a14|Sytl4|Mecp2|Gas6|Ltf|Tmc1|Inhba|Itpr2|Mapk3|Lcn2|Jun|Slc22a18|Actn2|Rab27b|Rab13|Nipal3|Vegfa|Myo5a|Rasl2-9|Fxyd3	0.0379
positive regulation of secretion	Tgfb1|Tnf|Il6|Fcnb|Sytl4|S100a8|Rab27b|S100a9|Chia	0.0379
cell communication	Itgb2l|Tgfb1|Mapk14|App|Sparc|Fgf18|Itgb3|Adipoq|Krt8|Tnf|Scgb1a1|Il6|Ccr1|Fcnb|Sfrp2|Cdc42|Hgf|Gnb1|Alb|Pf4|Reg3g|Vmn2r26|Sytl4|Mecp2|Gas6|Mapk6|Ptk7|Cxcl10|Inhba|Itpr2|Igf1|Rhoj|Fpr2|Rab27b|Tgfb1i1|Yap1|Rab13|Cxcl12|Calm1|Plxna4|Igf2|Mrvi1|Vegfa|Myo5a|Nos1|Rasl2-9	0.0385
regulation of secretion	Tgfb1|Adipoq|Tnf|Fcnb|Sytl4|Gas6|Inhba|Ptgs1|S100a8|Rab27b|S100a9|Chia|Nos1	0.0393
positive regulation of osteoclast differentiation	Itgb3|Tnf|Ccr1	0.0395
defense response to Gram-positive bacterium	Ctsg|Tnf|Reg3g|Camp	0.0395
positive regulation of osteoblast differentiation	Sfrp2|Ltf|Igf1|Bmp4	0.0395
chitin catabolic process	Chi3l3|Chia	0.0401
epithelial-mesenchymal cell signaling	Cdc42|Bmp4	0.0401
DNA damage induced protein phosphorylation	Mapk3|Yap1	0.0401
response to yeast	Mpo|Il6	0.0401
bud elongation involved in lung branching	Yap1|Bmp4	0.0401
cellular component organization	Col6a1|Vwf|Tgfb1|Mapk14|App|Cdc20|Kif11|Plin5|Cdk1|Arg1|Mpo|Itgb3|P2rx1|Hsp90aa1|Mylk|Adipoq|Tnf|Il6|Nacc2|Sfrp2|Hgf|Pf4|Cidec|Mecp2|Gas6|Paf|Ccno|Phf8|Ptk7|Mapk3|Lcn2|Fn1|Rhoj|Gas1|Actn2|Yap1|Rab13|S100a9|Actg1|Cxcl12|Bmp4|Gpx3|Mbnl1|Crispld2|Spna2|Plxna4|Vegfa|Myo5a|Ulk4	0.0401
epithelial cell proliferation involved in salivary gland morphogenesis	Tnf|Il6	0.0401
regulation of morphogenesis of a branching structure	Tnf|Hgf|Bmp4|Vegfa	0.0411
regulation of osteoclast differentiation	Itgb3|Tnf|Ccr1|Ltf	0.0411
cellular localization	Tgfb1|App|Plin5|Cdk1|P2rx1|Hsp90aa1|Adipoq|Tnf|Il6|Ccr1|Fcnb|Nacc2|Alb|Sytl4|Mecp2|Gas6|Inhba|Mapk3|Lcn2|Jun|Actn2|Rab27b|Rab13|Bmp4|Myo5a|Rasl2-9	0.0411
regulation of protein autophosphorylation	Adipoq|Jun|Vegfa	0.0428
SMAD protein signal transduction	Tgfb1|Inhba|Jun|Bmp4	0.0433
interaction with host	Tgfb1|Itgb3|Alb|Gas6	0.0433
response to peptide	Mapk14|Sparc|Arg1|Adipoq|Il6|Rab13|Igf2|Myo5a|Nos1	0.044
response to metal ion	Sparc|Arg1|Il6|Jun|S100a8|S100a9|Actg1|Nos1	0.0447
digestive system development	Tgfb1|Tnf|Sfrp2|Igf1|Bmp4|Igf2	0.0448
negative regulation of protein secretion	Tnf|Il6|Sytl4|Gas6|Nos1	0.0463
developmental process involved in reproduction	Vwf|Tgfb1|Mapk14|Krt8|Hsp90ab1|Sfrp2|Inhba|Igf1|Rab13|Cxcl12|Dcn|Mast2|Vegfa	0.0463
regulation of polysaccharide biosynthetic process	Tgfb1|Igf1|Igf2	0.0463
regulation of protein binding	App|Adipoq|Hsp90ab1|Cdc42|Mapk3|Bmp4	0.0474
cellular component organization or biogenesis	Col6a1|Vwf|Tgfb1|Mapk14|App|Cdc20|Kif11|Plin5|Cdk1|Arg1|Mpo|Itgb3|P2rx1|Hsp90aa1|Mylk|Adipoq|Tnf|Il6|Nacc2|Sfrp2|Hgf|Pf4|Cidec|Mecp2|Gas6|Paf|Ccno|Phf8|Ptk7|Mapk3|Lcn2|Fn1|Rhoj|Gas1|Actn2|Yap1|Rab13|S100a9|Actg1|Cxcl12|Bmp4|Gpx3|Mbnl1|Crispld2|Spna2|Plxna4|Vegfa|Myo5a|Rasl2-9|Ulk4	0.0477
positive regulation of cyclase activity	Mapk14|Mapk3|Calm1|Nos1	0.0478
response to tumor necrosis factor	Adipoq|Krt8|Tnf|Il6|Lcn2	0.0478
head development	Tgfb1|App|Slc6a4|Hrsp12|Ccr1|Cdc42|Mecp2|Phf8|Gas1|Cxcl12|Bmp4|Crispld2|Plxna4|Ulk4	0.0481
positive regulation of gene expression	Ell2|Pabpc1|Mapk14|App|Slc6a4|Tnf|Irf7|Il6|Sfrp2|Cdc42|Pf4|Mecp2|Gas6|Ltf|Phf8|Inhba|Lcn2|Igf1|Tgfb1i1|Yap1|Bmp4|Ube2v1|Igf2|Vegfa|Nos1	0.0481
protein phosphorylation	Tgfb1|Mapk14|App|Ctsg|Cdk1|Mylk|Tnf|Gas6|Mapk6|Igf1|Yap1|Bmp4|Mast2|Kalrn|Ulk4	0.0482
endothelial cell chemotaxis	Rab13|Vegfa	0.0495
regulation of epidermis development	Tnf|Reg3g|Inhba|Bmp4	0.0495
regulation of fat cell differentiation	Tgfb1|Mapk14|Adipoq|Sfrp2|Tgfb1i1	0.0495
exocrine pancreas development	Igf1|Igf2	0.0495
response to herbicide	Arg1|Lcn2	0.0495
regulation of nervous system development	Tgfb1|App|Slc6a4|Il6|Sfrp2|Mecp2|Ptk7|Fn1|Igf1|Yap1|Plxna4|Vegfa|Nos1|Ulk4	0.0495
positive regulation of interleukin-8 biosynthetic process	Tnf|Prg3	0.0495
regulation of cation channel activity	Actn2|Bmp4|Calm1|Myo5a	0.0495
killing by host of symbiont cells	Ctsg|Camp	0.0495
SMAD protein import into nucleus	Tgfb1|Jun	0.0495

## Sheet: Overlap
GO Biological process	Genes Blood	Genes Cerebellum	FDR_blood	FDR_Crb	Combined FDR
response to stress	Itgb2l|Vwf|Tgfb1|Mapk14|App|Gstm2|Ctsg|Sparc|Cdk1|Arg1|Mpo|P2rx1|Slc6a4|Hsp90aa1|Anxa8|Mylk|Kng1|Krt8|Hsp90ab1|Tnf|Scgb1a1|Irf7|Ccr1|Fcnb|Prg2|Pcna|Bpifa1|Bpifb1|Orm1|Gnb1|Alb|Pf4|Oasl1|Oasl2|Reg3g|Mecp2|Gas6|Ngp|Ltf|Paf|Serpine1|Ccno|Ptk7|Itpr2|Mapk3|Gp5|Chi3l3|Fn1|Igf1|Ptgs1|Tgfb1i1|Yap1|Dnaja4|Actg1|Bmp4|Chia|Gpx3|Isg15|Myl9|Ifit1|Dcn|Ube2v1|Camp|Plet1|Vegfa	Apoh|Ins2|Apoe|App|Apoa2|Plg|Lpl|Hsp90b1|Ahsa2|Grb2|Hsp90aa1|Kng1|Hsp90ab1|Nr4a2|F2|Nr4a3|Alb|Mecp2|Apoa4|Cyp1a1|Trf|Avp|Mdfi|Pik3r1|Bdnf|Calcoco2|Trp53|Ube2v1|Mup12|Proc	3.9e-13	2.12e-06	2.12e-06
regulation of biological quality	Vwf|Tgfb1|App|Cdc20|Ctsg|Plin5|Itgb3|Anxa8|Kng1|Hsp90ab1|Tnf|Scgb1a1|Il6|Ccr1|Bpifa1|Gnb1|Pf4|Sytl4|Mecp2|Gas6|Inhba|Gp5|Lcn2|Fn1|Igf1|Rhoj|Ptgs1|Actn2|Bmp4|Myl9|Camp|Spna2|Plxna4|Mrvi1|Vegfa|Myo5a|Nos1	Apoh|Ins2|Akt1|Apoe|Apoc2|App|Apoa2|Plg|Lpl|Grb2|Gpihbp1|Kng1|Hsp90ab1|Atp6v0c|Il6|F2|Mecp2|Apoa4|Apoa1|Cyp1a1|Trf|Avp|Apob|Slc26a9|Azgp1|Pik3r1|Bdnf|Gpr21|Mup3|Mup16|Mup11|Mup10|Car4|Trp53|Spna2|Mup12|Nos1|Proc|Fga	0.0139	1.21e-11	0.0139
wound healing	Vwf|Tgfb1|Mapk14|Sparc|P2rx1|Anxa8|Kng1|Il6|Pf4|Gas6|Ptk7|Gp5|Fn1|Igf1|S100a8|Actg1|Bmp4|Myl9|Dcn|Plet1	Apoh|Ins2|Plg|Kng1|Il6|F2|Adrb2|Proc|Fga	2.36e-09	0.000121	0.000121002
response to organonitrogen compound	Col6a1|Mapk14|Sparc|Arg1|P2rx1|Slc6a4|Tnf|Il6|Itpr2|Jun|Ptgs1|Rab13|Calm1|Igf2|Myo5a|Nos1	Ins2|Akt1|Hsp90b1|Grb2|Gpihbp1|Il6|Nr4a2|Nr4a3|Avp|Pik3r1|Adrb2|Serpina1c|Mup3|Serpina1e|Mup16|Mup11|Mup10|Mup12|Nos1|Fga	0.0042	4.73e-10	0.0042
response to wounding	Vwf|Tgfb1|Mapk14|Sparc|Arg1|P2rx1|Anxa8|Kng1|Pf4|Gas6|Ptk7|Gp5|Jun|Fn1|Igf1|S100a8|Actg1|Bmp4|Myl9|Dcn|Plet1	Apoh|Ins2|Plg|Kng1|F2|Cyp1a1|Adrb2|Proc|Fga	9.28e-09	0.00058	0.000580009
regulation of multicellular organismal process	Tgfb1|Mapk14|App|Sparc|Fgf18|Itgb3|P2rx1|Slc6a4|Hsp90aa1|Adipoq|Tnf|Scgb1a1|Irf7|Ccr1|Fcnb|Prg3|Prg2|Sfrp2|Cdc42|Hgf|Pf4|Reg3g|Mgp|Mecp2|Gas6|Ngp|Ltf|Serpine1|Ptk7|Inhba|Agpat1|Jun|Fn1|Igf1|Ptgs1|Tgfb1i1|Yap1|S100a9|Bmp4|Chia|Isg15|Mast2|Plxna4|Mrvi1|Vegfa|Nos1|Ulk4	Apoh|Ins2|Sost|Apoe|Apoc2|App|Apoa2|Plg|Hsp90aa1|Gpihbp1|Gdf11|Nr4a2|F2|Mecp2|Apoa4|Apoa1|Trf|Avp|Azgp1|Pik3r1|Bdnf|Gpr21|Nps|Trp53|Nos1|Proc|Fga|Six3	2.27e-06	2.59e-06	4.85999e-06
response to oxygen-containing compound	Col6a1|Ctsg|Sparc|Arg1|Mpo|P2rx1|Slc6a4|Krt8|Tnf|Scgb1a1|Pf4|Gas6|Serpine1|Ptk7|Inhba|Itpr2|Mapk3|Lcn2|Ptgs1|S100a8|Yap1|Rab13|S100a9|Bmp4|Dcn|Calm1|Igf2|Myo5a|Nos1	Ins2|Akt1|Apoa2|Hsp90b1|Grb2|Gpihbp1|Apoa4|Cyp1a1|Avp|Apob|Pik3r1|Adrb2|Serpina1c|Mup3|Serpina1e|Mup16|Mup11|Mup10|Mup12|Nos1|Fga	2.4e-05	4.24e-07	2.4424e-05
response to lipid	Mapk14|Ctsg|Sparc|Arg1|Slc6a4|Hrsp12|Adipoq|Tnf|Scgb1a1|Pf4|Serpine1|Ptk7|Inhba|Mapk3|Lcn2|Jun|Ptgs1|S100a8|Yap1|S100a9|Dcn|Calm1|Nos1	Akt1|Apoa2|Nr4a2|Nr4a3|Apoa1|Cyp1a1|Avp|Apob|Adrb2|Mup3|Mup16|Mup11|Mup10|Car4|Mup12|Nos1|Fga	2.23e-05	6.75e-07	2.2975e-05
response to stimulus	Itgb2l|Col6a1|Vwf|Tgfb1|App|Cyp2a5|Gstm2|Ctsg|Cdk1|Arg1|Fgf18|Mpo|P2rx1|Hsp90aa1|Anxa8|Hrsp12|Mylk|Kng1|Tnf|Scgb1a1|Cox8b|Irf7|Ccr1|Fcnb|Prg3|Pcna|Bpifa1|Bpifb1|Sfrp2|Orm1|Cdc42|Hgf|Gnb1|Alb|Pf4|Oasl1|Oasl2|Reg3g|Vmn2r26|Slc6a14|Mecp2|Gas6|Ngp|Ltf|Paf|Serpine1|Mapk6|Tmc1|Ptk7|Inhba|Itpr2|Gp5|Chi3l3|Fn1|Slc22a18|Igf1|Rhoj|Ptgs1|Gas1|Fpr2|Rab27b|Yap1|Dnaja4|Rab13|Chia|Gpx3|Isg15|Myl9|Ifit1|Dcn|Ube2…	Apoh|Ins2|Sost|Akt1|Apoe|Apoc2|App|Plg|Lpl|Hsp90b1|Ahsa2|Grb2|Hsp90aa1|Gpihbp1|Kng1|Gpr143|Gdf11|Nr4a2|Alb|Mecp2|Apoa4|Trf|Apob|Mdfi|Pik3r1|Bdnf|Gpr21|Serpina1c|Mup3|Serpina1e|Calcoco2|Mup16|Nps|Mup11|Mup10|Car4|Tenm2|Trp53|Ube2v1|Lhx9|Mup12|Nos1|Proc	2.27e-06	3.24e-05	3.46699e-05
negative regulation of cellular process	Pabpc1|Tgfb1|Mapk14|App|Prtn3|Sparc|Plin5|Cdk1|Itgb3|Slc6a4|Hrsp12|Kng1|Adipoq|Hsp90ab1|Tnf|Scgb1a1|Fcnb|Nacc2|Prg3|Pcna|Bpifa1|Bpifb1|Sfrp2|Cdc42|Hgf|Alb|Pf4|Oasl1|Reg3g|Sytl4|Mecp2|Gas6|Ngp|Ltf|Serpine1|Phf8|Bace2|Cxcl10|Inhba|Jun|Igf1|Ptgs1|Gas1|Actn2|Tgfb1i1|Yap1|Dnaja4|Cxcl12|Mllt3|Isg15|Spna2|Plet1|Vegfa|Xaf1	Apoh|Ins2|Sost|Apoe|Apoc2|App|Apoa2|Plg|Hsp90b1|Kng1|Hsp90ab1|Nr4a2|F2|Nr4a3|Alb|Mecp2|Apoa4|Apoa1|Paip2|Tfap2d|Mdfi|Pik3r1|Bdnf|Gpr21|Serpina1c|Mup3|Serpina1e|Mup16|Mup11|Mup10|Tenm2|Trp53|Lhx9|Pzp|Spna2|Mup12|Proc|Fga|Six3	0.000771	1.44e-07	0.000771144
defense response	Itgb2l|Tgfb1|Ctsg|Mpo|P2rx1|Kng1|Tnf|Irf7|Il6|Ccr1|Fcnb|Prg2|Bpifa1|Bpifb1|Orm1|Pf4|Oasl1|Oasl2|Reg3g|Mecp2|Ngp|Ltf|Serpine1|Cxcl10|Chi3l3|Lcn2|Fn1|Ptgs1|Chia|Isg15|Ifit1|Camp	Ins2|Akt1|Apoa2|Kng1|Il6|F2|Mecp2|Apoa4|Bdnf|Calcoco2	2.98e-09	0.0409	0.0409
regulation of signal transduction	Tgfb1|Mapk14|App|Plin5|Fgf18|Adipoq|Igfbp6|Hsp90ab1|Tnf|Irf7|Ccr1|Nacc2|Bpifb1|Sfrp2|Hgf|Pf4|Gas6|Ltf|Serpine1|Cxcl10|Inhba|Mapk3|Igf1|S100a8|Gas1|Actn2|Tgfb1i1|Yap1|S100a9|Cxcl12|Bmp4|Mllt3|Ube2v1|Igf2|Vegfa|Myo5a|Nos1|Ulk4	Ins2|Sost|Apoe|App|Grb2|Hsp90ab1|Atp6v0c|Gpr143|Gdf11|F2|Apoa1|Trf|Avp|Mdfi|Pik3r1|Bdnf|Adrb2|Gpr21|Mup3|Mup16|Mup11|Mup10|Trp53|Ube2v1|Mup12|Nos1|Fga|Six3	0.00027	4.77e-07	0.000270477
response to organic substance	Col6a1|Cyp2a5|Ctsg|Arg1|Fgf18|P2rx1|Hsp90aa1|Hrsp12|Krt8|Tnf|Scgb1a1|Ccr1|Hgf|Pf4|Vmn2r26|Gas6|Serpine1|Ptk7|Inhba|Itpr2|Mapk3|Lcn2|Jun|Ptgs1|S100a8|Yap1|Rab13|S100a9|Cxcl12|Isg15|Ifit1|Dcn|Calm1|Igf2|Vegfa|Myo5a|Nos1|Xaf1	Ins2|Sost|Akt1|Hsp90b1|Grb2|Hsp90aa1|Gpihbp1|Nr4a3|Apoa4|Apoa1|Avp|Apob|Pik3r1|Adrb2|Serpina1c|Mup3|Serpina1e|Calcoco2|Mup16|Mup11|Mup10|Car4|Trp53|Mup12|Nos1|Fga	9.92e-05	1.76e-06	0.00010096
response to endogenous stimulus	Col6a1|Mapk14|Sparc|Arg1|Fgf18|P2rx1|Slc6a4|Tnf|Scgb1a1|Serpine1|Inhba|Itpr2|Mapk3|Jun|Ptgs1|Rab13|Calm1|Igf2|Myo5a|Nos1	Ins2|Sost|Akt1|Apoa2|Hsp90b1|Grb2|Gpihbp1|Nr4a3|Apoa1|Avp|Apob|Pik3r1|Adrb2|Serpina1c|Mup3|Serpina1e|Mup16|Mup11|Mup10|Car4|Trp53|Mup12|Nos1|Fga	0.0318	5.59e-09	0.0318
regulation of signaling	Tgfb1|Mapk14|App|Cdc20|Plin5|Fgf18|Slc6a4|Igfbp6|Hsp90ab1|Tnf|Irf7|Ccr1|Nacc2|Bpifb1|Sfrp2|Hgf|Pf4|Sytl4|Mecp2|Gas6|Ltf|Serpine1|Cxcl10|Inhba|Mapk3|Igf1|Ptgs1|S100a8|Gas1|Actn2|Tgfb1i1|Yap1|S100a9|Cxcl12|Bmp4|Mllt3|Ube2v1|Igf2|Vegfa|Myo5a|Nos1|Ulk4	Ins2|Sost|Apoe|App|Grb2|Hsp90ab1|Atp6v0c|Gpr143|Gdf11|F2|Mecp2|Apoa1|Trf|Mdfi|Pik3r1|Bdnf|Adrb2|Gpr21|Mup3|Mup16|Nps|Mup11|Mup10|Trp53|Ube2v1|Mup12|Nos1|Fga|Six3	0.000174	1.28e-06	0.00017528
positive regulation of signaling	Tgfb1|Fgf18|Adipoq|Tnf|Irf7|Ccr1|Nacc2|Sfrp2|Hgf|Pf4|Mecp2|Gas6|Ltf|Cxcl10|Inhba|Mapk3|Igf1|S100a8|Gas1|Tgfb1i1|Yap1|S100a9|Bmp4|Mllt3|Ube2v1|Igf2|Vegfa|Nos1	Ins2|Grb2|Atp6v0c|Gdf11|F2|Mecp2|Apoa1|Trf|Mdfi|Pik3r1|Bdnf|Adrb2|Mup3|Mup16|Nps|Mup11|Mup10|Trp53|Ube2v1|Mup12|Nos1|Fga	0.000363	6.34e-07	0.000363634
positive regulation of signal transduction	Tgfb1|Fgf18|Adipoq|Tnf|Irf7|Ccr1|Nacc2|Sfrp2|Hgf|Pf4|Gas6|Ltf|Cxcl10|Inhba|Mapk3|Igf1|S100a8|Gas1|Tgfb1i1|Yap1|S100a9|Bmp4|Mllt3|Ube2v1|Igf2|Vegfa|Nos1	Ins2|Grb2|Atp6v0c|Gdf11|F2|Apoa1|Trf|Mdfi|Pik3r1|Bdnf|Adrb2|Mup3|Mup16|Mup11|Mup10|Trp53|Ube2v1|Mup12|Nos1|Fga	0.000163	1.82e-06	0.00016482
positive regulation of response to stimulus	Tgfb1|Ctsg|Fgf18|Mylk|Adipoq|Tnf|Irf7|Ccr1|Fcnb|Nacc2|Pcna|Sfrp2|Hgf|Pf4|Reg3g|Gas6|Ltf|Serpine1|Cxcl10|Inhba|Mapk3|Igf1|S100a8|Gas1|Tgfb1i1|Yap1|S100a9|Cxcl12|Bmp4|Mllt3|Ube2v1|Igf2|Vegfa|Nos1	Apoh|Ins2|Plg|Grb2|Atp6v0c|Gdf11|F2|Apoa1|Trf|Mdfi|Pik3r1|Bdnf|Adrb2|Mup3|Mup16|Nps|Mup11|Mup10|Trp53|Ube2v1|Mup12|Nos1|Fga	9.07e-05	3.82e-06	9.45197e-05
negative regulation of biological process	Pabpc1|Tgfb1|Mapk14|App|Prtn3|Ctsg|Sparc|Plin5|Cdk1|Mpo|Itgb3|Slc6a4|Hrsp12|Kng1|Adipoq|Hsp90ab1|Tnf|Scgb1a1|Ccr1|Fcnb|Nacc2|Prg3|Prg2|Pcna|Bpifa1|Bpifb1|Sfrp2|Hgf|Alb|Pf4|Oasl1|Reg3g|Sytl4|Mecp2|Gas6|Ngp|Ltf|Serpine1|Phf8|Bace2|Inhba|Jun|Igf1|Ptgs1|Gas1|Actn2|Tgfb1i1|Yap1|Dnaja4|Cxcl12|Mllt3|Isg15|Camp|Spna2|Plet1|Mrvi1|Vegfa|Xaf1	Apoh|Ins2|Sost|Apoe|Apoc2|App|Apoa2|Plg|Hsp90b1|Best3|Kng1|Hsp90ab1|Nr4a2|F2|Nr4a3|Alb|Mecp2|Apoa4|Paip2|Tfap2d|Mdfi|Pik3r1|Bdnf|Gpr21|Serpina1c|Mup3|Serpina1e|Mup16|Mup11|Mup10|Tenm2|Trp53|Lhx9|Pzp|Spna2|Mup12|Proc|Fga|Six3	0.000448	7.74e-07	0.000448774
response to chemical	Col6a1|App|Cyp2a5|Gstm2|Ctsg|Arg1|Fgf18|Mpo|Itgb3|P2rx1|Hsp90aa1|Hrsp12|Tnf|Scgb1a1|Cox8b|Ccr1|Pcna|Hgf|Gnb1|Pf4|Vmn2r26|Slc6a14|Gas6|Serpine1|Ccno|Ptk7|Itpr2|Lcn2|Slc22a18|Ptgs1|Gas1|Fpr2|Yap1|Rab13|Actg1|Cxcl12|Isg15|Ifit1|Dcn|Calm1|Plxna4|Igf2|Vegfa|Myo5a|Nos1|Xaf1	Ins2|Sost|Akt1|Apoc2|App|Lpl|Hsp90b1|Grb2|Hsp90aa1|Gpihbp1|Apoa4|Avp|Apob|Azgp1|Pik3r1|Bdnf|Adrb2|Serpina1c|Mup3|Serpina1e|Calcoco2|Mup16|Mup11|Mup10|Car4|Tenm2|Trp53|Lhx9|Mup12|Nos1	0.00011	3.17e-06	0.00011317
positive regulation of multicellular organismal process	Tgfb1|Mapk14|Cdc20|Sparc|Fgf18|Itgb3|Hsp90aa1|Adipoq|Tnf|Irf7|Ccr1|Fcnb|Prg3|Prg2|Sfrp2|Cdc42|Pf4|Mecp2|Gas6|Ltf|Serpine1|Ptk7|Inhba|Agpat1|Jun|Fn1|Igf1|Ptgs1|Tgfb1i1|Yap1|S100a9|Chia|Isg15|Vegfa|Nos1	Apoh|Ins2|Apoe|Apoa2|Plg|Hsp90aa1|Gpihbp1|F2|Mecp2|Trf|Avp|Pik3r1|Bdnf|Gpr21|Nps|Nos1|Fga	7.32e-07	0.000489	0.000489732
negative regulation of protein secretion	Tnf|Il6|Sytl4|Gas6|Nos1	Ins2|Apoa2|Il6|Apoa1|Mup3|Mup16|Mup11|Mup10|Mup12|Nos1	0.0463	1e-08	0.0463
regulation of response to stimulus	Tgfb1|Mapk14|App|Ctsg|Plin5|Fgf18|Mylk|Adipoq|Igfbp6|Hsp90ab1|Tnf|Scgb1a1|Irf7|Ccr1|Fcnb|Nacc2|Pcna|Bpifb1|Sfrp2|Hgf|Pf4|Reg3g|Gas6|Ltf|Serpine1|Cxcl10|Inhba|Mapk3|Igf1|S100a8|Gas1|Actn2|Tgfb1i1|Yap1|S100a9|Cxcl12|Bmp4|Mllt3|Ube2v1|Plxna4|Igf2|Vegfa|Myo5a|Nos1|Ulk4	Apoh|Ins2|Sost|Apoe|App|Apoa2|Plg|Grb2|Hsp90ab1|Atp6v0c|Gpr143|Gdf11|F2|Apoa1|Trf|Avp|Mdfi|Pik3r1|Bdnf|Gpr21|Mup3|Mup16|Nps|Mup11|Mup10|Trp53|Ube2v1|Mup12|Nos1|Proc|Fga|Six3	0.000715	1.07e-06	0.000716069
regulation of cell communication	Tgfb1|Mapk14|App|Cdc20|Plin5|Fgf18|Slc6a4|Mylk|Igfbp6|Hsp90ab1|Tnf|Irf7|Ccr1|Nacc2|Bpifb1|Sfrp2|Hgf|Pf4|Sytl4|Mecp2|Gas6|Ltf|Serpine1|Cxcl10|Inhba|Mapk3|Igf1|Ptgs1|S100a8|Gas1|Actn2|Tgfb1i1|Yap1|S100a9|Cxcl12|Bmp4|Mllt3|Ube2v1|Igf2|Vegfa|Myo5a|Nos1|Ulk4	Ins2|Sost|Apoe|App|Grb2|Hsp90ab1|Atp6v0c|Gpr143|Gdf11|F2|Mecp2|Apoa1|Trf|Mdfi|Pik3r1|Bdnf|Adrb2|Gpr21|Mup3|Mup16|Nps|Mup11|Mup10|Trp53|Ube2v1|Mup12|Nos1|Fga|Six3	0.000247	3.17e-06	0.000250169
negative regulation of apoptotic process	Cdk1|Hsp90ab1|Tnf|Sfrp2|Hgf|Alb|Pf4|Mecp2|Gas6|Ltf|Serpine1|Jun|Igf1|Gas1|Yap1|Cxcl12|Bmp4|Vegfa|Nos1	Apoh|Akt1|Apoe|Hsp90b1|Hsp90ab1|Nr4a2|Nr4a3|Alb|Mecp2|Avp|Tfap2d|Pik3r1|Bdnf|Trp53|Nos1|Proc|Fga	0.00134	7.89e-07	0.00134079
positive regulation of cell communication	Tgfb1|Fgf18|Mylk|Adipoq|Tnf|Irf7|Ccr1|Nacc2|Sfrp2|Hgf|Pf4|Mecp2|Gas6|Ltf|Cxcl10|Inhba|Mapk3|Igf1|S100a8|Gas1|Tgfb1i1|Yap1|S100a9|Bmp4|Mllt3|Ube2v1|Igf2|Vegfa|Nos1	Ins2|Grb2|Atp6v0c|Gdf11|F2|Mecp2|Apoa1|Trf|Mdfi|Pik3r1|Bdnf|Adrb2|Mup3|Mup16|Nps|Mup11|Mup10|Trp53|Ube2v1|Mup12|Nos1|Fga	0.000549	2.02e-06	0.000551019
response to external stimulus	Mapk14|App|Ctsg|Sparc|Arg1|Mpo|Itgb3|Slc6a4|Adipoq|Krt8|Tnf|Scgb1a1|Ccr1|Prg2|Bpifa1|Hgf|Gnb1|Alb|Pf4|Oasl1|Oasl2|Reg3g|Mecp2|Gas6|Ltf|Serpine1|Tmc1|Gas1|Fpr2|Rab13|Cxcl12|Isg15|Ifit1|Dcn|Camp|Plxna4|Vegfa|Nos1	Apoe|App|Nr4a2|F2|Nr4a3|Alb|Mecp2|Cyp1a1|Apob|Bdnf|Adrb2|Tenm2|Trp53|Lhx9|Mup12|Nos1|Fga	7.32e-07	0.00236	0.00236073
positive regulation of cellular metabolic process	Ell2|Pabpc1|Tgfb1|Mapk14|Cdc20|Plin5|Fgf18|Itgb3|P2rx1|Hsp90aa1|Mylk|Adipoq|Tnf|Irf7|Ccr1|Prg3|Pcna|Sfrp2|Hgf|Pf4|Pcolce|Mecp2|Gas6|Ltf|Phf8|Cxcl10|Inhba|Fn1|Igf1|S100a8|Tgfb1i1|Yap1|S100a9|Bmp4|Dcn|Ube2v1|Calm1|Igf2|Vegfa|Nos1	Ins2|Sost|Akt1|Apoe|Apoc2|Apoa2|Grb2|Hsp90aa1|Gdf11|Nr4a2|F2|Nr4a3|Mecp2|Apoa4|Apoa1|Trf|Tfap2d|Mdfi|Pik3r1|Bdnf|Adrb2|Gpr21|Mup3|Mup16|Mup11|Mup10|Trp53|Ube2v1|Mup12|Nos1|Fga|Six3	0.00453	3.87e-07	0.00453039
response to abiotic stimulus	Tgfb1|Mapk14|App|Sparc|Slc6a4|Mylk|Adipoq|Krt8|Hsp90ab1|Il6|Pcna|Sfrp2|Gnb1|Mecp2|Paf|Tmc1|Cxcl10|Itpr2|Mapk3|Jun|Igf1|Tgfb1i1|Yap1|Dnaja4|Bmp4|Dcn|Vegfa	App|Lpl|Hsp90b1|Grb2|Hsp90ab1|Il6|Nr4a2|F2|Mecp2|Cyp1a1|Avp|Pik3r1|Nps|Trp53	5.27e-06	0.000483	0.000488267
negative regulation of proteolysis	App|Kng1|Hsp90ab1|Il6|Sfrp2|Hgf|Gas6|Ngp|Serpine1|Gas1|Vegfa	Ins2|Akt1|App|Kng1|Hsp90ab1|Il6|F2|Avp|Serpina1c|Serpina1e|Trp53|Pzp	0.00399	7.74e-07	0.00399077
regulation of localization	Tgfb1|Mapk14|Prtn3|Sparc|Plin5|Arg1|Fgf18|Itgb3|P2rx1|Mylk|Adipoq|Hsp90ab1|Tnf|Ccr1|Fcnb|Bpifa1|Sfrp2|Hgf|Pf4|Sytl4|Gas6|Serpine1|Tmc1|Cxcl10|Inhba|Mapk3|Igf1|Ptgs1|S100a8|Gas1|Actn2|Rab27b|S100a9|Cxcl12|Bmp4|Chia|Calm1|Plet1|Plxna4|Vegfa|Myo5a|Fxyd3|Ulk4	Apoh|Ins2|Akt1|Apoe|Apoc2|Apoa2|Lpl|Best3|Hsp90ab1|F2|Apoa4|Apoa1|Trf|Avp|Apob|Pik3r1|Mup3|Mup16|Mup11|Mup10|Mup12|Fga	7.58e-06	0.000483	0.000490576
positive regulation of metabolic process	Ell2|Pabpc1|Tgfb1|Mapk14|Cdc20|Plin5|Serinc1|Fgf18|Itgb3|P2rx1|Slc6a4|Hsp90aa1|Mylk|Adipoq|Tnf|Irf7|Ccr1|Prg3|Pcna|Sfrp2|Hgf|Pf4|Pcolce|Mecp2|Gas6|Ltf|Phf8|Cxcl10|Inhba|Lcn2|Fn1|Igf1|S100a8|Tgfb1i1|Yap1|S100a9|Bmp4|Dcn|Ube2v1|Calm1|Igf2|Vegfa|Nos1	Apoh|Ins2|Sost|Akt1|Apoe|Apoc2|Apoa2|Ahsa2|Grb2|Hsp90aa1|Gpihbp1|Gdf11|Nr4a2|F2|Nr4a3|Mecp2|Apoa4|Apoa1|Trf|Apob|Slc26a9|Tfap2d|Mdfi|Pik3r1|Bdnf|Gpr21|Mup3|Mup16|Mup11|Mup10|Trp53|Ube2v1|Mup12|Nos1|Fga|Six3	0.0206	1.86e-07	0.0206002
negative regulation of multicellular organismal process	Tgfb1|App|Sparc|Slc6a4|Adipoq|Tnf|Scgb1a1|Ccr1|Prg2|Sfrp2|Pf4|Reg3g|Gas6|Ngp|Ltf|Serpine1|Cxcl10|Inhba|Igf1|Mrvi1|Nos1	Apoh|Ins2|Sost|Apoe|Apoc2|App|Apoa2|Plg|Gdf11|F2|Apoa1|Avp|Pik3r1|Bdnf|Trp53|Nos1|Proc|Six3	0.00208	2.12e-06	0.00208212
positive regulation of molecular function	Mapk14|App|Cdc20|Plin5|Serinc1|Fgf18|Itgb3|P2rx1|Adipoq|Hsp90ab1|Tnf|Il6|Pcna|Sfrp2|Hgf|Pcolce|Gas6|Ltf|Mapk3|Jun|Fn1|Igf1|S100a8|Actn2|S100a9|Ube2v1|Calm1|Igf2|Vegfa|Nos1	Apoh|Ins2|Akt1|Apoe|Apoc2|App|Apoa2|Ahsa2|Gpihbp1|Hsp90ab1|Il6|Nr4a2|Apoa4|Apoa1|Trf|Mdfi|Bdnf|Gpr21|Ube2v1|Nos1	0.000247	2.72e-05	0.000274193
response to organic cyclic compound	Cyp2a5|Sparc|Arg1|P2rx1|Slc6a4|Adipoq|Hsp90ab1|Tnf|Scgb1a1|Cxcl10|Inhba|Itpr2|Mapk3|Jun|Ptgs1|Calm1|Nos1	Akt1|Apoa2|Hsp90b1|Hsp90ab1|Nr4a2|Nr4a3|Apoa4|Apoa1|Cyp1a1|Avp|Adrb2|Mup3|Mup11|Car4|Mup12|Nos1|Fga	0.00879	9.28e-07	0.00879092
positive regulation of reactive oxygen species metabolic process	Tgfb1|Mapk14|Hsp90aa1|Hsp90ab1|Tnf|Il6	Akt1|Grb2|Hsp90aa1|Hsp90ab1|Il6|F2|Trp53	0.00285	3.07e-06	0.00285306
regulation of catalytic activity	Tgfb1|Mapk14|Cdc20|Plin5|Serinc1|Fgf18|Itgb3|P2rx1|Hsp90aa1|Kng1|Adipoq|Tnf|Scgb1a1|Il6|Pcna|Sfrp2|Cks1b|Hgf|Pcolce|Gas6|Ngp|Ltf|Serpine1|Mapk3|Jun|Fn1|S100a8|S100a9|Bmp4|Calm1|Igf2|Vegfa|Nos1|Fxyd3	Apoh|Ins2|Akt1|Apoe|Apoc2|Apoa2|Hsp90b1|Ahsa2|Hsp90aa1|Gpihbp1|Kng1|Il6|Nr4a2|Apoa4|Trf|Avp|Mdfi|Pik3r1|Gpr21|Serpina1c|Serpina1e|Trp53|Pzp|Nos1	0.000913	1.08e-05	0.00092379
positive regulation of catalytic activity	Tgfb1|Mapk14|App|Cdc20|Plin5|Serinc1|Fgf18|Itgb3|P2rx1|Adipoq|Hsp90ab1|Tnf|Pcna|Sfrp2|Hgf|Pcolce|Gas6|Ltf|Mapk3|Jun|Fn1|S100a8|S100a9|Bmp4|Calm1|Igf2|Vegfa|Nos1	Apoh|Ins2|Akt1|Apoe|Apoc2|App|Apoa2|Ahsa2|Gpihbp1|Hsp90ab1|Nr4a2|Apoa4|Apoa1|Trf|Mdfi|Gpr21|Nos1	8.21e-05	0.000122	0.00020409
positive regulation of cellular process	Ell2|Pabpc1|Tgfb1|Mapk14|Sparc|Plin5|Arg1|Fgf18|Itgb3|P2rx1|Slc6a4|Hsp90aa1|Mylk|Adipoq|Tnf|Irf7|Ccr1|Fcnb|Nacc2|Prg3|Pcna|Sfrp2|Cdc42|Hgf|Pf4|Pcolce|Reg3g|Sytl4|Mecp2|Gas6|Ltf|Serpine1|Phf8|Scgb3a1|Ptk7|Inhba|Lcn2|Fn1|Igf1|S100a8|Gas1|Actn2|Rab27b|Tgfb1i1|Yap1|S100a9|Cxcl12|Bmp4|Mllt3|Chia|Isg15|Orc1|Dcn|Ube2v1|Calm1|Plet1|Igf2|Vegfa|Nos1	Ins2|Sost|Apoe|Apoc2|Apoa2|Lpl|Grb2|Hsp90aa1|Gpihbp1|Atp6v0c|Gdf11|Nr4a2|F2|Nr4a3|Mecp2|Apoa4|Apoa1|Cyp1a1|Trf|Apob|Tfap2d|Mdfi|Pik3r1|Bdnf|Gpr21|Mup3|Mup16|Nps|Mup11|Mup10|Tenm2|Trp53|Ube2v1|Mup12|Nos1|Fga|Six3	0.000699	1.5e-05	0.00071399
positive regulation of macromolecule metabolic process	Ell2|Pabpc1|Tgfb1|Mapk14|Cdc20|Fgf18|Itgb3|P2rx1|Slc6a4|Adipoq|Hsp90ab1|Tnf|Irf7|Ccr1|Prg3|Pcna|Sfrp2|Hgf|Pf4|Pcolce|Mecp2|Gas6|Ltf|Phf8|Inhba|Lcn2|Fn1|Igf1|S100a8|Tgfb1i1|Yap1|S100a9|Bmp4|Ube2v1|Igf2|Vegfa|Nos1	Ins2|Sost|Akt1|Apoe|Apoa2|Hsp90ab1|Gdf11|Nr4a2|F2|Nr4a3|Mecp2|Trf|Avp|Apob|Slc26a9|Tfap2d|Mdfi|Pik3r1|Bdnf|Adrb2|Mup3|Mup16|Mup11|Mup10|Trp53|Ube2v1|Mup12|Nos1|Fga|Six3	0.00996	1.07e-06	0.00996106
positive regulation of biosynthetic process	Ell2|Tgfb1|Mapk14|App|Plin5|Hsp90aa1|Hsp90ab1|Tnf|Irf7|Prg3|Pcna|Sfrp2|Cdc42|Hgf|Pf4|Mecp2|Ltf|Phf8|Inhba|Igf1|Tgfb1i1|Yap1|Bmp4|Ube2v1|Calm1|Igf2|Vegfa|Nos1	Ins2|Sost|Akt1|Apoe|Apoc2|App|Apoa2|Hsp90aa1|Hsp90ab1|Nr4a2|F2|Nr4a3|Mecp2|Apoa4|Apoa1|Trf|Tfap2d|Pik3r1|Bdnf|Adrb2|Gpr21|Trp53|Ube2v1|Nos1|Six3	0.0137	7.86e-07	0.0137008
regulation of carbohydrate biosynthetic process	Tgfb1|Adipoq|Il6|Igf1|Igf2	Ins2|Akt1|Il6|Mup3|Mup16|Mup11|Mup10|Mup12	0.0253	4.77e-07	0.0253005
positive regulation of biological process	Ell2|Pabpc1|Tgfb1|Mapk14|Ctsg|Sparc|Plin5|Serinc1|Arg1|Fgf18|Itgb3|P2rx1|Slc6a4|Hsp90aa1|Mylk|Adipoq|Tnf|Irf7|Ccr1|Fcnb|Nacc2|Prg3|Prg2|Pcna|Sfrp2|Cdc42|Hgf|Pf4|Pcolce|Reg3g|Sytl4|Mecp2|Gas6|Ltf|Serpine1|Phf8|Scgb3a1|Ptk7|Inhba|Agpat1|Lcn2|Fn1|Igf1|Ptgs1|S100a8|Gas1|Actn2|Rab27b|Tgfb1i1|Yap1|S100a9|Cxcl12|Bmp4|Mllt3|Chia|Isg15|Orc1|Dcn|Ube2v1|Calm1|Plet1|Igf2|Vegfa|Nos1	Apoh|Ins2|Sost|Apoe|Apoc2|Apoa2|Plg|Lpl|Ahsa2|Grb2|Hsp90aa1|Gpihbp1|Atp6v0c|Gdf11|Nr4a2|F2|Nr4a3|Mecp2|Apoa4|Apoa1|Cyp1a1|Trf|Apob|Slc26a9|Tfap2d|Mdfi|Pik3r1|Bdnf|Gpr21|Mup3|Mup16|Mup11|Mup10|Tenm2|Trp53|Ube2v1|Mup12|Nos1|Fga|Six3	0.00114	1.71e-05	0.00115708
response to drug	Tgfb1|Cyp2f2|Arg1|Slc6a4|Adipoq|Scgb1a1|Cox8b|Il6|Sfrp2|Gas6|Ccno|Inhba|Lcn2|Jun|Slc22a18|Nos1	Apoc2|Apoa2|Lpl|Il6|Apoa1|Cyp1a1|Bdnf|Car4|Trp53|Nos1	8.21e-05	0.000238	0.00032008
positive regulation of gene expression	Ell2|Pabpc1|Mapk14|App|Slc6a4|Tnf|Irf7|Il6|Sfrp2|Cdc42|Pf4|Mecp2|Gas6|Ltf|Phf8|Inhba|Lcn2|Igf1|Tgfb1i1|Yap1|Bmp4|Ube2v1|Igf2|Vegfa|Nos1	Ins2|Sost|Akt1|App|Il6|Nr4a2|Nr4a3|Mecp2|Trf|Avp|Apob|Slc26a9|Tfap2d|Pik3r1|Bdnf|Adrb2|Mup3|Mup16|Mup11|Mup10|Trp53|Ube2v1|Mup12|Nos1|Six3	0.0481	4.37e-07	0.0481004
blood coagulation	Vwf|Itgb3|P2rx1|Anxa8|Kng1|Pf4|Gas6|Gp5|Actg1|Myl9	Apoh|Plg|Kng1|F2|Proc|Fga	4.44e-05	0.000569	0.000613375
regulation of transport	Tgfb1|Mapk14|Prtn3|Arg1|Itgb3|P2rx1|Mylk|Adipoq|Hsp90ab1|Tnf|Ccr1|Fcnb|Bpifa1|Sfrp2|Cdc42|Sytl4|Gas6|Serpine1|Tmc1|Cxcl10|Inhba|Mapk3|Igf1|Ptgs1|S100a8|Gas1|Actn2|Rab27b|S100a9|Chia|Calm1|Vegfa|Myo5a|Fxyd3	Ins2|Akt1|Apoe|Apoc2|Apoa2|Best3|Hsp90ab1|F2|Apoa4|Apoa1|Avp|Pik3r1|Mup3|Mup16|Mup11|Mup10|Mup12|Fga	4.44e-05	0.000926	0.000970359
positive regulation of cellular biosynthetic process	Ell2|Mapk14|App|Plin5|Hsp90aa1|Hsp90ab1|Tnf|Irf7|Prg3|Pcna|Sfrp2|Cdc42|Hgf|Pf4|Mecp2|Ltf|Phf8|Inhba|Igf1|Tgfb1i1|Yap1|Bmp4|Ube2v1|Calm1|Igf2|Vegfa|Nos1	Ins2|Sost|Akt1|Apoe|Apoc2|App|Apoa2|Hsp90aa1|Hsp90ab1|Nr4a2|Nr4a3|Mecp2|Apoa4|Apoa1|Trf|Tfap2d|Pik3r1|Bdnf|Adrb2|Gpr21|Trp53|Ube2v1|Nos1|Six3	0.0205	2.06e-06	0.020502
negative regulation of response to stimulus	Tgfb1|Mapk14|Plin5|Adipoq|Tnf|Ccr1|Bpifb1|Sfrp2|Hgf|Pf4|Gas6|Ltf|Serpine1|Igf1|Gas1|Tgfb1i1|Yap1|Cxcl12|Bmp4|Mllt3|Vegfa	Apoh|Ins2|Sost|Apoe|Apoa2|Plg|F2|Apoa1|Avp|Mdfi|Gpr21|Mup3|Mup16|Mup11|Mup10|Trp53|Mup12|Proc|Fga|Six3	0.0207	2.12e-06	0.0207021
regulation of intracellular signal transduction	Tgfb1|Fgf18|Adipoq|Tnf|Ccr1|Nacc2|Sfrp2|Hgf|Pf4|Gas6|Ltf|Cxcl10|Inhba|Mapk3|Igf1|S100a8|S100a9|Cxcl12|Bmp4|Ube2v1|Igf2|Vegfa|Myo5a|Ulk4	Ins2|Akt1|Apoe|Grb2|Gpr143|Gdf11|F2|Apoa1|Trf|Mdfi|Adrb2|Mup3|Mup16|Mup11|Mup10|Trp53|Ube2v1|Mup12|Fga	0.00339	1.41e-05	0.00340405
regulation of biological process	Itgb2l|Ell2|Pabpc1|Tgfb1|Mapk14|Prtn3|Kif11|Ctsg|Plin5|Serinc1|Cdk1|Arg1|Fgf18|Mpo|Itgb3|P2rx1|Slc6a4|Hsp90aa1|Hrsp12|Mylk|Kng1|Adipoq|Igfbp6|Krt8|Tnf|Irf7|Ccr1|Fcnb|Nacc2|Prg3|Prg2|Pcna|Bpifa1|Bpifb1|Sfrp2|Cks1b|Orm1|Cdc42|Hgf|Gnb1|Alb|Pf4|Oasl1|Pcolce|Reg3g|Vmn2r26|Mgp|Cidec|Sytl4|Mecp2|Gas6|Ngp|Ltf|Paf|Serpine1|Mapk6|Phf8|Tmc1|Scgb3a1|Ptk7|Bace2|Inhba|Agpat1|Itpr2|Fn1|Igf1|Rhoj|S100a8|Gas1|Fpr…	Apoh|Ins2|Necab3|Sost|Apoe|Apoc2|Apoa2|Plg|Lpl|Hsp90b1|Best3|Ahsa2|Grb2|Hsp90aa1|Gpihbp1|Kng1|Atp6v0c|Gpr143|Nr4a2|F2|Alb|Mecp2|Apoa4|Cyp1a1|Trf|Paip2|Apob|Slc26a9|Tfap2d|Mdfi|Azgp1|Pik3r1|Bdnf|Gpr21|Serpina1c|Prdm10|Mup3|Serpina1e|Mup16|Mup11|Mup10|Tenm2|Trp53|Ube2v1|Lhx9|Pzp|Spna2|Mup12|Nos1|Proc|Six3	4.94e-05	0.00125	0.00129934
positive regulation of phosphate metabolic process	Tgfb1|Fgf18|Itgb3|Hsp90ab1|Tnf|Ccr1|Sfrp2|Hgf|Pf4|Gas6|Ltf|Cxcl10|Inhba|Mapk3|Igf1|Bmp4|Calm1|Igf2|Vegfa|Nos1	Ins2|Akt1|Apoe|Apoc2|Hsp90ab1|Gdf11|F2|Trf|Avp|Mdfi|Bdnf|Adrb2|Gpr21|Trp53|Nos1|Fga	0.00285	2.39e-05	0.00287383
negative regulation of hormone secretion	Adipoq|Il6|Sytl4|Ptgs1|Nos1	Il6|Mup3|Mup16|Mup11|Mup10|Mup12|Nos1	0.019	3.59e-06	0.0190035
regulation of body fluid levels	Vwf|Itgb3|P2rx1|Anxa8|Kng1|Bpifa1|Pf4|Gas6|Gp5|Actg1|Myl9|Vegfa	Apoh|Plg|Kng1|F2|Avp|Adrb2|Proc|Fga	0.000255	0.000391	0.0006459
enzyme linked receptor protein signaling pathway	Tgfb1|Mapk14|Fgf18|Hgf|Gas6|Inhba|Mapk3|Jun|Igf1|Tgfb1i1|Bmp4|Igf2|Vegfa	Ins2|Akt1|Grb2|Gdf11|Trf|Pik3r1|Bdnf|Mup3|Mup16|Mup11|Mup10|Trp53|Mup12	0.0125	8.29e-06	0.0125082
cell surface receptor signaling pathway	Itgb2l|Tgfb1|Mapk14|App|Fgf18|Itgb3|P2rx1|Adipoq|Krt8|Tnf|Il6|Ccr1|Fcnb|Sfrp2|Cdc42|Hgf|Pf4|Gas6|Ptk7|Cxcl10|Inhba|Mapk3|Lcn2|Jun|Igf1|Tgfb1i1|Cxcl12|Plxna4|Igf2|Vegfa	Ins2|Sost|Akt1|App|Grb2|Gdf11|Il6|F2|Apoa1|Trf|Pik3r1|Bdnf|Mup3|Mup16|Mup11|Mup10|Trp53|Mup12	0.000296	0.000391	0.000686884
multi-organism process	Mapk14|App|Ctsg|Sparc|Arg1|Mpo|Itgb3|P2rx1|Slc6a4|Krt8|Hsp90ab1|Tnf|Scgb1a1|Prg2|Bpifa1|Alb|Pf4|Oasl1|Oasl2|Reg3g|Mecp2|Gas6|Ltf|Serpine1|Cxcl10|Mapk3|Jun|S100a8|S100a9|Cxcl12|Bmp4|Isg15|Ifit1|Dcn|Mast2|Camp|Nos1	Akt1|Apoe|App|Hsp90ab1|Alb|Mecp2|Cyp1a1|Avp|Paip2|Adrb2|Trp53|Pzp|Nos1|Fga	2.46e-06	0.0485	0.0485023
positive regulation of intracellular signal transduction	Tgfb1|Fgf18|Adipoq|Tnf|Ccr1|Nacc2|Hgf|Pf4|Gas6|Ltf|Cxcl10|Mapk3|Igf1|S100a8|S100a9|Bmp4|Ube2v1|Igf2|Vegfa	Ins2|F2|Apoa1|Trf|Mdfi|Adrb2|Mup3|Mup16|Mup11|Mup10|Trp53|Ube2v1|Mup12|Fga	0.00148	8.96e-05	0.00156947
regulation of apoptotic process	Cdk1|P2rx1|Adipoq|Hsp90ab1|Tnf|Nacc2|Sfrp2|Cdc42|Hgf|Alb|Pf4|Cidec|Mecp2|Gas6|Ltf|Serpine1|Inhba|Igf1|S100a8|Gas1|Yap1|S100a9|Cxcl12|Vegfa|Nos1	Apoh|Apoe|Hsp90b1|Hsp90ab1|Gdf11|Nr4a2|Nr4a3|Alb|Mecp2|Avp|Tfap2d|Pik3r1|Bdnf|Adrb2|Trp53|Nos1|Proc|Fga	0.0021	7.17e-05	0.00217155
negative regulation of hydrolase activity	App|Plin5|Kng1|Tnf|Il6|Sfrp2|Hgf|Gas6|Ngp|Ltf|Serpine1|Vegfa|Nos1	Akt1|App|Apoa2|Kng1|Il6|Avp|Serpina1c|Serpina1e|Pzp|Nos1	0.00123	0.000123	0.00135285
regulation of multicellular organismal development	Tgfb1|Mapk14|App|Sparc|Fgf18|Itgb3|Slc6a4|Hsp90aa1|Adipoq|Tnf|Ccr1|Sfrp2|Cdc42|Hgf|Pf4|Reg3g|Mgp|Mecp2|Gas6|Ngp|Ltf|Serpine1|Ptk7|Inhba|Jun|Fn1|Igf1|Tgfb1i1|Yap1|Bmp4|Isg15|Plxna4|Vegfa|Nos1|Ulk4	Apoh|Sost|Akt1|Apoe|App|Plg|Hsp90aa1|Gdf11|F2|Mecp2|Apoa1|Pik3r1|Bdnf|Trp53|Nos1|Six3	1.91e-05	0.00811	0.00812895
regulation of protein metabolic process	Tgfb1|Cdc20|Fgf18|Itgb3|P2rx1|Hrsp12|Kng1|Adipoq|Hsp90ab1|Tnf|Ccr1|Prg3|Prg2|Sfrp2|Cks1b|Hgf|Pcolce|Mecp2|Gas6|Ngp|Ltf|Serpine1|Bace2|Inhba|Jun|Fn1|Igf1|S100a8|Gas1|S100a9|Bmp4|Isg15|Mast2|Igf2|Vegfa|Nos1|Ulk4	Ins2|Necab3|Apoe|Apoa2|Hsp90b1|Grb2|Kng1|Hsp90ab1|Gdf11|F2|Mecp2|Apoa4|Apoa1|Trf|Avp|Paip2|Mdfi|Bdnf|Adrb2|Serpina1c|Serpina1e|Trp53|Pzp|Nos1|Fga	0.00243	7.03e-05	0.00250013
regulation of primary metabolic process	Ell2|Pabpc1|Tgfb1|Mapk14|Cdc20|Plin5|Fgf18|Itgb3|P2rx1|Hrsp12|Kng1|Adipoq|Hsp90ab1|Tnf|Scgb1a1|Irf7|Ccr1|Nacc2|Prg3|Prg2|Pcna|Sfrp2|Cks1b|Hgf|Pf4|Pcolce|Cidec|Mecp2|Gas6|Ngp|Ltf|Serpine1|Phf8|Bace2|Cxcl10|Inhba|Fn1|Igf1|S100a8|Gas1|Actn2|Tgfb1i1|Yap1|S100a9|Bmp4|Mllt3|Isg15|Mbnl1|Mast2|Ube2v1|Calm1|Zfp664|Igf2|Vegfa|Nos1|Ulk4	Ins2|Necab3|Sost|Apoe|Apoc2|Apoa2|Hsp90b1|Grb2|Kng1|Hsp90ab1|Gdf11|Nr4a2|F2|Mecp2|Apoa4|Apoa1|Trf|Paip2|Apob|Tfap2d|Mdfi|Pik3r1|Bdnf|Adrb2|Gpr21|Serpina1c|Prdm10|Mup3|Serpina1e|Mup16|Mup11|Mup10|Tenm2|Trp53|Ube2v1|Lhx9|Pzp|Mup12|Nos1|Fga|Six3	0.0379	4.89e-06	0.0379047
negative regulation of cellular protein metabolic process	Tgfb1|App|Hrsp12|Kng1|Adipoq|Hsp90ab1|Tnf|Il6|Prg3|Sfrp2|Hgf|Mecp2|Gas6|Ngp|Serpine1|Jun|Igf1|Gas1|Bmp4|Isg15|Vegfa	Ins2|Apoe|App|Kng1|Hsp90ab1|Il6|F2|Mecp2|Avp|Paip2|Serpina1c|Serpina1e|Trp53|Pzp	0.00081	0.000275	0.00108478
negative regulation of signaling	Mapk14|Plin5|Slc6a4|Tnf|Il6|Bpifb1|Sfrp2|Hgf|Pf4|Sytl4|Gas6|Ltf|Serpine1|Igf1|Ptgs1|Gas1|Tgfb1i1|Yap1|Cxcl12|Bmp4|Mllt3|Vegfa	Sost|Apoe|Il6|Apoa1|Mdfi|Bdnf|Adrb2|Gpr21|Mup3|Mup16|Mup11|Mup10|Trp53|Mup12|Fga|Six3	0.00254	0.000121	0.00266069
cellular response to oxygen-containing compound	Col6a1|Mapk14|Arg1|Mpo|Slc6a4|Tnf|Gas6|Serpine1|Ptk7|Cxcl10|Inhba|Itpr2|Mapk3|Lcn2|Yap1|Rab13|Igf2|Myo5a	Ins2|Akt1|Hsp90b1|Grb2|Apoa4|Apob|Pik3r1|Mup3|Mup16|Mup11|Mup10|Mup12	0.000781	0.000399	0.00117969
biological regulation	Itgb2l|Ell2|Pabpc1|Vwf|Tgfb1|Mapk14|Prtn3|Kif11|Ctsg|Plin5|Serinc1|Cdk1|Arg1|Fgf18|Mpo|Itgb3|Slc6a4|Hsp90aa1|Anxa8|Hrsp12|Mylk|Kng1|Adipoq|Igfbp6|Krt8|Tnf|Irf7|Il6|Ccr1|Fcnb|Nacc2|Prg3|Prg2|Pcna|Bpifa1|Bpifb1|Sfrp2|Cks1b|Orm1|Cdc42|Hgf|Pf4|Oasl1|Pcolce|Reg3g|Vmn2r26|Mgp|Cidec|Sytl4|Mecp2|Gas6|Ngp|Paf|Serpine1|Mapk6|Phf8|Tmc1|Scgb3a1|Ptk7|Bace2|Inhba|Agpat1|Itpr2|Mapk3|Gp5|Fn1|Igf1|Rhoj|S100a8|Gas…	Apoh|Ins2|Necab3|Sost|Apoe|Apoc2|Apoa2|Plg|Lpl|Hsp90b1|Best3|Ahsa2|Grb2|Hsp90aa1|Gpihbp1|Kng1|Atp6v0c|Gpr143|Il6|Nr4a2|F2|Mecp2|Apoa4|Cyp1a1|Trf|Paip2|Apob|Slc26a9|Tfap2d|Mdfi|Pik3r1|Bdnf|Gpr21|Serpina1c|Prdm10|Mup3|Serpina1e|Mup16|Mup11|Mup10|Car4|Tenm2|Trp53|Ube2v1|Lhx9|Pzp|Spna2|Mup12|Nos1|Proc|Six3	9.41e-05	0.00375	0.00384375
negative regulation of cell communication	Mapk14|Plin5|Slc6a4|Tnf|Il6|Bpifb1|Sfrp2|Hgf|Pf4|Sytl4|Gas6|Ltf|Serpine1|Igf1|Ptgs1|Gas1|Tgfb1i1|Yap1|Cxcl12|Bmp4|Mllt3|Vegfa	Sost|Apoe|Il6|Apoa1|Mdfi|Bdnf|Adrb2|Gpr21|Mup3|Mup16|Mup11|Mup10|Trp53|Mup12|Fga|Six3	0.00275	0.00013	0.00287964
response to oxidative stress	App|Arg1|Mpo|Adipoq|Scgb1a1|Il6|Lcn2|Jun|Ptgs1|Bmp4|Gpx3|Nos1	Akt1|Apoe|App|Il6|Nr4a2|Nr4a3|Apoa4|Trp53|Nos1	0.00139	0.000263	0.00165263
negative regulation of protein metabolic process	Tgfb1|App|Itgb3|Hrsp12|Kng1|Adipoq|Hsp90ab1|Tnf|Prg3|Sfrp2|Hgf|Mecp2|Gas6|Ngp|Serpine1|Bace2|Jun|Igf1|Gas1|Bmp4|Isg15|Vegfa	Ins2|Apoe|App|Kng1|Hsp90ab1|F2|Mecp2|Apoa4|Avp|Paip2|Serpina1c|Serpina1e|Trp53|Pzp	0.000764	0.000532	0.00129559
cellular response to organic substance	Col6a1|Mapk14|Sparc|Arg1|Fgf18|Krt8|Tnf|Ccr1|Hgf|Pf4|Gas6|Serpine1|Ptk7|Cxcl10|Inhba|Itpr2|Mapk3|Lcn2|Jun|Yap1|Rab13|Cxcl12|Ifit1|Igf2|Vegfa|Myo5a|Nos1	Ins2|Sost|Hsp90b1|Grb2|Nr4a2|Nr4a3|Cyp1a1|Apob|Pik3r1|Mup3|Mup16|Mup11|Mup10|Trp53|Mup12|Nos1|Fga	0.000977	0.000487	0.00146352
negative regulation of cellular component organization	Tgfb1|Prtn3|Adipoq|Tnf|Sfrp2|Cdc42|Hgf|Mecp2|Phf8|Cxcl10|Igf1|Dnaja4|Bmp4|Spna2|Xaf1	Ins2|Sost|Akt1|Apoe|Apoc2|Apoa2|Mecp2|Apoa1|Avp|Trp53|Spna2	0.00186	0.000268	0.0021275
cellular response to chemical stimulus	Col6a1|Mapk14|Gstm2|Sparc|Arg1|Fgf18|Mpo|Krt8|Tnf|Ccr1|Pcna|Hgf|Gnb1|Pf4|Gas6|Serpine1|Ptk7|Cxcl10|Inhba|Itpr2|Mapk3|Lcn2|Jun|S100a8|Yap1|Rab13|S100a9|Cxcl12|Ifit1|Plxna4|Igf2|Vegfa|Myo5a|Nos1	Ins2|Sost|Hsp90b1|Grb2|Nr4a3|Apoa4|Apob|Pik3r1|Adrb2|Mup3|Mup16|Mup11|Mup10|Trp53|Mup12|Nos1|Fga	0.00011	0.00528	0.00538942
negative regulation of metabolic process	Pabpc1|Tgfb1|App|Plin5|Itgb3|Hrsp12|Kng1|Adipoq|Hsp90ab1|Tnf|Scgb1a1|Ccr1|Nacc2|Prg3|Pcna|Sfrp2|Cdc42|Hgf|Pf4|Mecp2|Gas6|Ngp|Ltf|Serpine1|Bace2|Jun|Igf1|Gas1|Yap1|Bmp4|Isg15|Vegfa|Nos1	Ins2|Apoe|Apoc2|App|Apoa2|Kng1|Hsp90ab1|F2|Mecp2|Apoa4|Avp|Paip2|Mdfi|Serpina1c|Mup3|Serpina1e|Mup16|Mup11|Mup10|Tenm2|Trp53|Lhx9|Pzp|Mup12|Nos1|Six3	0.0259	2.32e-05	0.0259226
regulation of phosphate metabolic process	Tgfb1|App|Fgf18|Itgb3|Hsp90ab1|Tnf|Ccr1|Sfrp2|Cks1b|Hgf|Pf4|Gas6|Ltf|Cxcl10|Inhba|Mapk3|Jun|Igf1|Bmp4|Calm1|Igf2|Vegfa|Nos1|Ulk4	Ins2|Apoe|Apoc2|App|Hsp90b1|Grb2|Hsp90ab1|Gdf11|F2|Apoa1|Trf|Avp|Mdfi|Pik3r1|Bdnf|Adrb2|Gpr21|Trp53|Nos1|Fga	0.0208	3.07e-05	0.0208301
regulation of cellular process	Itgb2l|Ell2|Pabpc1|Tgfb1|Mapk14|Prtn3|Kif11|Plin5|Cdk1|Arg1|Fgf18|Itgb3|P2rx1|Hsp90aa1|Hrsp12|Mylk|Kng1|Adipoq|Igfbp6|Krt8|Tnf|Irf7|Ccr1|Fcnb|Nacc2|Prg3|Prg2|Pcna|Bpifa1|Bpifb1|Sfrp2|Cks1b|Cdc42|Hgf|Gnb1|Alb|Pf4|Oasl1|Pcolce|Reg3g|Vmn2r26|Cidec|Sytl4|Mecp2|Gas6|Ngp|Ltf|Paf|Serpine1|Mapk6|Phf8|Tmc1|Scgb3a1|Ptk7|Bace2|Inhba|Itpr2|Fn1|Igf1|Rhoj|S100a8|Gas1|Fpr2|Actn2|Rab27b|Tgfb1i1|Yap1|Dnaja4|Rab13…	Apoh|Ins2|Necab3|Sost|Apoe|Apoc2|Apoa2|Plg|Lpl|Hsp90b1|Grb2|Hsp90aa1|Gpihbp1|Kng1|Atp6v0c|Gpr143|Nr4a2|F2|Alb|Mecp2|Apoa4|Apoa1|Cyp1a1|Trf|Paip2|Apob|Tfap2d|Mdfi|Pik3r1|Bdnf|Gpr21|Serpina1c|Prdm10|Mup3|Serpina1e|Mup16|Nps|Mup11|Mup10|Tenm2|Trp53|Ube2v1|Lhx9|Pzp|Spna2|Mup12|Nos1|Proc|Six3	0.000439	0.00148	0.00191835
response to nutrient levels	Tgfb1|Sparc|Arg1|Slc6a4|Adipoq|Il6|Sfrp2|Alb|Gas6|Cxcl10|Lcn2|Jun|Nos1	Akt1|Apoe|Il6|Alb|Apoa1|Cyp1a1|Adrb2|Trp53|Mup12|Nos1	0.00268	0.000269	0.00294828
protein import	Tgfb1|Hsp90aa1|Tnf|Mapk3|Jun|Rasl2-9	Akt1|Apoe|Hsp90aa1|Gpihbp1|Pik3r1|Trp53|Six3	0.019	4.07e-05	0.0190399
negative regulation of endopeptidase activity	App|Kng1|Il6|Sfrp2|Hgf|Gas6|Ngp|Serpine1|Vegfa	Akt1|App|Kng1|Il6|Avp|Serpina1c|Serpina1e|Pzp	0.00541	0.000164	0.00557311
regulation of cellular metabolic process	Ell2|Pabpc1|Tgfb1|Mapk14|Cdc20|Plin5|Fgf18|Itgb3|P2rx1|Hsp90aa1|Hrsp12|Mylk|Kng1|Adipoq|Tnf|Scgb1a1|Irf7|Ccr1|Nacc2|Prg3|Prg2|Pcna|Sfrp2|Cks1b|Hgf|Pf4|Pcolce|Cidec|Mecp2|Gas6|Ngp|Ltf|Serpine1|Phf8|Bace2|Cxcl10|Inhba|Fn1|Igf1|S100a8|Gas1|Actn2|Tgfb1i1|Yap1|S100a9|Bmp4|Mllt3|Isg15|Mbnl1|Dcn|Mast2|Ube2v1|Calm1|Zfp664|Igf2|Vegfa|Nos1|Ulk4	Ins2|Necab3|Sost|Apoe|Apoc2|Apoa2|Hsp90b1|Grb2|Hsp90aa1|Kng1|Gdf11|Nr4a2|F2|Mecp2|Apoa4|Apoa1|Trf|Paip2|Tfap2d|Mdfi|Pik3r1|Bdnf|Adrb2|Gpr21|Serpina1c|Prdm10|Mup3|Serpina1e|Mup16|Mup11|Mup10|Tenm2|Trp53|Ube2v1|Lhx9|Pzp|Mup12|Nos1|Fga|Six3	0.0306	2.93e-05	0.0306284
response to alcohol	Sparc|Arg1|Slc6a4|Adipoq|Il6|Cxcl10|Inhba|Itpr2|Ptgs1|S100a8|S100a9|Bmp4|Calm1|Nos1	Il6|Avp|Adrb2|Mup11|Mup12|Nos1|Fga	0.00011	0.00828	0.00838909
response to extracellular stimulus	Tgfb1|Sparc|Arg1|Slc6a4|Adipoq|Il6|Alb|Gas6|Cxcl10|Lcn2|Jun|Nos1	Akt1|Apoe|Il6|Nr4a2|Alb|Apoa1|Cyp1a1|Adrb2|Trp53|Mup12|Nos1	0.0124	8e-05	0.012479
positive regulation of nitrogen compound metabolic process	Ell2|Pabpc1|Tgfb1|Mapk14|App|Hsp90aa1|Hsp90ab1|Tnf|Irf7|Pcna|Sfrp2|Cdc42|Hgf|Pf4|Mecp2|Ltf|Phf8|Cxcl10|Inhba|Igf1|Tgfb1i1|Yap1|Bmp4|Ube2v1|Calm1|Igf2|Vegfa|Nos1	Ins2|Sost|Akt1|Apoe|App|Hsp90aa1|Hsp90ab1|Nr4a2|Nr4a3|Mecp2|Trf|Avp|Tfap2d|Pik3r1|Bdnf|Adrb2|Gpr21|Trp53|Ube2v1|Nos1|Six3	0.012	9.47e-05	0.0120936
response to cytokine	Sparc|Arg1|Krt8|Hsp90ab1|Tnf|Scgb1a1|Il6|Ccr1|Pf4|Gas6|Cxcl10|Mapk3|Lcn2|Jun|Cxcl12|Isg15|Ifit1|Xaf1	Akt1|Hsp90ab1|Il6|Apob|Serpina1c|Serpina1e|Calcoco2|Fga	5.95e-05	0.0191	0.0191584
regulation of molecular function	Mapk14|Cdc20|Plin5|Serinc1|Fgf18|Itgb3|P2rx1|Hsp90aa1|Kng1|Adipoq|Tnf|Scgb1a1|Pcna|Sfrp2|Cks1b|Hgf|Pcolce|Gas6|Ngp|Ltf|Serpine1|Mapk3|Jun|Fn1|Igf1|S100a8|Actn2|S100a9|Ube2v1|Calm1|Igf2|Vegfa|Myo5a|Nos1|Fxyd3	Apoh|Ins2|Akt1|Apoe|Apoc2|Apoa2|Hsp90b1|Ahsa2|Hsp90aa1|Gpihbp1|Kng1|Nr4a2|Apoa4|Trf|Avp|Mdfi|Pik3r1|Bdnf|Gpr21|Serpina1c|Serpina1e|Trp53|Ube2v1|Pzp|Nos1	0.0121	0.000102	0.0122008
cellular response to lipid	Mapk14|Arg1|Slc6a4|Tnf|Serpine1|Ptk7|Cxcl10|Inhba|Mapk3|Lcn2|Yap1|Bmp4	Akt1|Nr4a2|Nr4a3|Apob|Mup3|Mup16|Mup11|Mup10|Mup12	0.00256	0.000487	0.00304575
negative regulation of catalytic activity	App|Plin5|Kng1|Adipoq|Tnf|Scgb1a1|Il6|Sfrp2|Hgf|Gas6|Ngp|Ltf|Serpine1|Bmp4|Vegfa|Nos1	Ins2|Akt1|Apoe|Apoc2|App|Apoa2|Kng1|Il6|Avp|Serpina1c|Serpina1e|Pzp|Nos1	0.00835	0.000151	0.00849974
negative regulation of molecular function	App|Plin5|Kng1|Adipoq|Tnf|Scgb1a1|Il6|Sfrp2|Hgf|Gas6|Ngp|Ltf|Serpine1|Mapk3|Jun|Actn2|Bmp4|Vegfa|Nos1	Ins2|Akt1|Apoe|Apoc2|App|Apoa2|Kng1|Il6|Avp|Mdfi|Adrb2|Serpina1c|Serpina1e|Pzp|Nos1	0.00915	0.000143	0.00929169
regulation of cellular component organization	Tgfb1|Mapk14|Prtn3|Kif11|Sparc|Mylk|Adipoq|Igfbp6|Tnf|Il6|Sfrp2|Hgf|Mecp2|Gas6|Serpine1|Phf8|Scgb3a1|Ptk7|Cxcl10|Inhba|Mapk3|Lcn2|Jun|Fn1|Igf1|Rhoj|Gas1|Tgfb1i1|Dnaja4|S100a9|Cxcl12|Spna2|Plxna4|Igf2|Vegfa|Nos1|Xaf1|Ulk4	Ins2|Sost|Akt1|Apoe|Apoc2|Apoa2|Grb2|Gpihbp1|Il6|F2|Mecp2|Apoa1|Pik3r1|Bdnf|Adrb2|Tenm2|Trp53|Spna2|Nos1	0.000212	0.00754	0.0077504
regulation of cell proliferation	Mapk14|Cdc20|Sparc|Arg1|Fgf18|Itgb3|Slc6a4|Hrsp12|Adipoq|Tnf|Scgb1a1|Nacc2|Sfrp2|Cdc42|Pf4|Reg3g|Mecp2|Gas6|Ltf|Serpine1|Inhba|Igf1|Ptgs1|Gas1|Yap1|Bmp4|Orc1|Igf2|Vegfa|Nos1	Apoh|Ins2|Akt1|Apoe|Gdf11|F2|Mecp2|Avp|Tfap2d|Bdnf|Adrb2|Trp53|Nos1|Six3	0.00011	0.0151	0.0152083
positive regulation of protein metabolic process	Tgfb1|App|Cdc20|Fgf18|Itgb3|P2rx1|Adipoq|Hsp90ab1|Tnf|Ccr1|Prg3|Sfrp2|Hgf|Pcolce|Gas6|Ltf|Inhba|Fn1|Igf1|S100a8|S100a9|Bmp4|Igf2|Vegfa|Nos1	Ins2|Akt1|Apoe|App|Apoa2|Hsp90ab1|Gdf11|F2|Trf|Avp|Mdfi|Bdnf|Adrb2|Trp53|Nos1|Fga	0.00207	0.000814	0.00288232
inflammatory response	Itgb2l|Tgfb1|P2rx1|Kng1|Tnf|Il6|Ccr1|Orm1|Pf4|Reg3g|Cxcl10|Chi3l3|Fn1|Ptgs1|Chia	Ins2|Akt1|Apoa2|Kng1|Il6|F2|Fga	0.000117	0.0172	0.017315
regulation of developmental process	Tgfb1|Mapk14|App|Sparc|Fgf18|Itgb3|Slc6a4|Hsp90aa1|Adipoq|Tnf|Ccr1|Sfrp2|Cdc42|Hgf|Pf4|Reg3g|Mgp|Mecp2|Gas6|Ngp|Ltf|Serpine1|Scgb3a1|Ptk7|Inhba|Fn1|Igf1|Rhoj|Tgfb1i1|Yap1|Cxcl12|Bmp4|Isg15|Plxna4|Vegfa|Nos1|Ulk4	Apoh|Ins2|Sost|Akt1|Apoe|App|Plg|Lpl|Hsp90aa1|F2|Mecp2|Apoa1|Apob|Azgp1|Pik3r1|Bdnf|Gpr21|Trp53|Nos1|Six3	0.000592	0.00346	0.00404995
regulation of proteolysis	P2rx1|Kng1|Hsp90ab1|Tnf|Il6|Sfrp2|Hgf|Pcolce|Gas6|Ngp|Serpine1|Fn1|S100a8|Gas1|S100a9|Vegfa	Ins2|Akt1|Apoe|Kng1|Hsp90ab1|Il6|F2|Avp|Serpina1c|Serpina1e|Trp53|Pzp	0.00526	0.000411	0.00566884
positive regulation of cellular protein metabolic process	Tgfb1|App|Cdc20|Fgf18|Itgb3|P2rx1|Adipoq|Hsp90ab1|Tnf|Ccr1|Sfrp2|Hgf|Pcolce|Gas6|Ltf|Inhba|Fn1|Igf1|S100a8|S100a9|Bmp4|Igf2|Vegfa|Nos1	Ins2|Akt1|Apoe|App|Hsp90ab1|Gdf11|F2|Trf|Avp|Mdfi|Bdnf|Adrb2|Trp53|Nos1|Fga	0.0018	0.00125	0.00304775
regulation of cellular protein metabolic process	Tgfb1|Cdc20|Fgf18|Itgb3|P2rx1|Hrsp12|Kng1|Adipoq|Hsp90ab1|Tnf|Ccr1|Prg3|Sfrp2|Cks1b|Hgf|Pcolce|Mecp2|Gas6|Ngp|Ltf|Serpine1|Inhba|Jun|Fn1|Igf1|S100a8|Gas1|S100a9|Bmp4|Isg15|Igf2|Vegfa|Nos1|Ulk4	Ins2|Apoe|Hsp90b1|Grb2|Kng1|Hsp90ab1|Gdf11|F2|Mecp2|Apoa1|Trf|Avp|Paip2|Mdfi|Bdnf|Adrb2|Serpina1c|Serpina1e|Trp53|Pzp|Nos1|Fga	0.00492	0.000553	0.00547028
response to ketone	Arg1|Il6|Gas6|Ptgs1|Bmp4|Calm1	Akt1|Il6|Avp|Adrb2|Mup11|Mup12|Fga	0.0319	9.51e-05	0.0319921
organ development	Vwf|Tgfb1|Mapk14|App|Prtn3|Arg1|Fgf18|Slc6a4|Hrsp12|Mylk|Adipoq|Krt8|Hsp90ab1|Il6|Gsta3|Sfrp2|Hgf|Gnb1|Mgp|Mecp2|Gas6|Ltf|Phf8|Tmc1|Ptk7|Inhba|Mapk3|Jun|Igf1|Rhoj|Ptgs1|Gas1|Actn2|Yap1|Rab13|Cxcl12|Msln|Mbnl1|Dcn|Crispld2|Plxna4|Igf2|Vegfa|Myo5a|Ulk4	Apoh|Akt1|App|Apoa2|Plg|Grb2|Hsp90ab1|Gdf11|Il6|Nr4a2|Mecp2|Cyp1a1|Trf|Tfap2d|Mdfi|Pik3r1|Bdnf|Adrb2|Car4|Trp53|Lhx9|Fga|Six3	0.000492	0.00737	0.00785837
regulation of response to stress	Mapk14|Mylk|Adipoq|Hsp90ab1|Tnf|Scgb1a1|Irf7|Il6|Ccr1|Fcnb|Nacc2|Pcna|Sfrp2|Cdc42|Hgf|Reg3g|Serpine1|Mapk3|S100a8|S100a9|Cxcl12|Vegfa|Ulk4	Apoh|Ins2|Akt1|Apoe|Plg|Hsp90ab1|Il6|F2|Apoa1|Trf|Mdfi|Pik3r1|Trp53|Proc	0.00178	0.00215	0.00392617
positive regulation of nitric oxide biosynthetic process	Hsp90aa1|Hsp90ab1|Tnf|Il6	Akt1|Hsp90aa1|Hsp90ab1|Il6	0.00806	0.000483	0.00853911
regulation of growth	Tgfb1|Mapk14|App|Ctsg|Mpo|Slc6a4|Igfbp6|Tnf|Sfrp2|Gas6|Inhba|Fn1|Igf1|Gas1|Yap1|Bmp4|Camp|Plxna4|Vegfa	Akt1|Apoe|App|F2|Avp|Azgp1|Gpr21|Trp53	9.41e-05	0.0419	0.0419902
signal transduction	Itgb2l|Tgfb1|Mapk14|App|Sparc|Fgf18|Itgb3|P2rx1|Adipoq|Krt8|Tnf|Scgb1a1|Il6|Ccr1|Fcnb|Sfrp2|Cdc42|Hgf|Gnb1|Pf4|Reg3g|Vmn2r26|Gas6|Mapk6|Ptk7|Cxcl10|Inhba|Itpr2|Lcn2|Igf1|Rhoj|Fpr2|Rab27b|Tgfb1i1|Yap1|Rab13|Cxcl12|Calm1|Plxna4|Igf2|Mrvi1|Vegfa|Nos1|Rasl2-9	Ins2|Sost|Akt1|Apoe|App|Grb2|Gpr143|Gdf11|Il6|Nr4a2|F2|Nr4a3|Apoa1|Trf|Avp|Mdfi|Pik3r1|Bdnf|Adrb2|Gpr21|Mup3|Mup16|Nps|Mup11|Mup10|Tenm2|Trp53|Mup12|Nos1|Fga	0.0217	0.000199	0.0218947
negative regulation of macromolecule metabolic process	Pabpc1|Tgfb1|App|Itgb3|Hrsp12|Kng1|Adipoq|Hsp90ab1|Tnf|Scgb1a1|Ccr1|Nacc2|Prg3|Pcna|Sfrp2|Cdc42|Hgf|Pf4|Mecp2|Gas6|Ngp|Serpine1|Bace2|Jun|Igf1|Gas1|Yap1|Bmp4|Isg15|Vegfa	Ins2|Apoe|App|Kng1|Hsp90ab1|F2|Mecp2|Apoa4|Avp|Paip2|Mdfi|Serpina1c|Mup3|Serpina1e|Mup16|Mup11|Mup10|Tenm2|Trp53|Lhx9|Pzp|Mup12|Six3	0.0355	0.000141	0.035636
single organism signaling	Itgb2l|Tgfb1|Mapk14|App|Sparc|Fgf18|Itgb3|Adipoq|Krt8|Tnf|Scgb1a1|Il6|Ccr1|Fcnb|Sfrp2|Cdc42|Hgf|Gnb1|Pf4|Reg3g|Vmn2r26|Sytl4|Mecp2|Gas6|Mapk6|Ptk7|Cxcl10|Inhba|Itpr2|Lcn2|Igf1|Rhoj|Fpr2|Rab27b|Tgfb1i1|Yap1|Rab13|Cxcl12|Calm1|Plxna4|Igf2|Mrvi1|Vegfa|Myo5a|Nos1|Rasl2-9	Ins2|Sost|Akt1|Apoe|App|Grb2|Gpr143|Gdf11|Il6|Nr4a2|F2|Nr4a3|Mecp2|Apoa1|Trf|Avp|Mdfi|Pik3r1|Bdnf|Gpr21|Mup3|Mup16|Nps|Mup11|Mup10|Tenm2|Trp53|Mup12|Nos1|Fga|Six3	0.0224	0.000226	0.0226209
regulation of cell differentiation	Mapk14|App|Cdc20|Fgf18|Itgb3|Slc6a4|Hsp90aa1|Adipoq|Tnf|Ccr1|Sfrp2|Cdc42|Pf4|Reg3g|Gas6|Ltf|Scgb3a1|Ptk7|Cxcl10|Inhba|Fn1|Igf1|Tgfb1i1|Yap1|Cxcl12|Bmp4|Isg15|Plxna4|Vegfa|Nos1|Ulk4	Ins2|Akt1|Apoe|App|Lpl|Hsp90aa1|F2|Apoa1|Apob|Pik3r1|Bdnf|Trp53|Nos1|Six3	0.000173	0.0314	0.0315676
regulation of response to wounding	Mapk14|Mylk|Adipoq|Tnf|Scgb1a1|Il6|Reg3g|Serpine1|S100a8|S100a9	Apoh|Ins2|Apoe|Plg|Il6|F2|Apoa1|Adrb2|Proc	0.017	0.000334	0.0173283
acute inflammatory response	Il6|Orm1|Reg3g|Fn1|S100a8	Ins2|Apoa2|Il6|F2|Fga	0.0127	0.000469	0.013163
positive regulation of nucleobase-containing compound metabolic process	Ell2|Pabpc1|Tgfb1|Mapk14|App|Tnf|Irf7|Pcna|Sfrp2|Cdc42|Hgf|Pf4|Mecp2|Ltf|Phf8|Cxcl10|Inhba|Mapk3|Igf1|Tgfb1i1|Yap1|Bmp4|Ube2v1|Calm1|Igf2|Vegfa|Nos1	Ins2|Sost|Akt1|Apoe|App|Nr4a2|Nr4a3|Mecp2|Trf|Avp|Tfap2d|Pik3r1|Bdnf|Adrb2|Gpr21|Trp53|Ube2v1|Nos1|Six3	0.0127	0.0005	0.0131936
cell communication	Itgb2l|Tgfb1|Mapk14|App|Sparc|Fgf18|Itgb3|Adipoq|Krt8|Tnf|Scgb1a1|Il6|Ccr1|Fcnb|Sfrp2|Cdc42|Hgf|Gnb1|Alb|Pf4|Reg3g|Vmn2r26|Sytl4|Mecp2|Gas6|Mapk6|Ptk7|Cxcl10|Inhba|Itpr2|Igf1|Rhoj|Fpr2|Rab27b|Tgfb1i1|Yap1|Rab13|Cxcl12|Calm1|Plxna4|Igf2|Mrvi1|Vegfa|Myo5a|Nos1|Rasl2-9	Ins2|Sost|Akt1|Apoe|App|Grb2|Gpr143|Gdf11|Il6|Nr4a2|F2|Nr4a3|Alb|Mecp2|Apoa1|Trf|Avp|Mdfi|Pik3r1|Bdnf|Gpr21|Mup3|Mup16|Nps|Mup11|Mup10|Tenm2|Trp53|Mup12|Nos1|Fga|Six3	0.0385	0.000168	0.0386615
regulation of peptidase activity	P2rx1|Kng1|Tnf|Il6|Sfrp2|Hgf|Pcolce|Gas6|Ngp|Serpine1|Fn1|S100a8|S100a9|Vegfa	Akt1|Kng1|Il6|Avp|Serpina1c|Serpina1e|Pzp	0.000396	0.0171	0.0174892
anatomical structure morphogenesis	Col6a1|Tgfb1|Mapk14|App|Arg1|Fgf18|Itgb3|Slc6a4|Mylk|Tnf|Il6|Sfrp2|Hgf|Ltf|Ccno|Ptk7|Inhba|Mapk3|Jun|Fn1|Igf1|Rhoj|Gas1|Tgfb1i1|Yap1|Actg1|Cxcl12|Mbnl1|Crispld2|Plet1|Plxna4|Igf2|Vegfa|Myo5a|Ulk4	Ins2|Apoe|App|Grb2|Gdf11|Il6|Nr4a2|Nr4a3|Apob|Mdfi|Bdnf|Mup3|Mup16|Mup11|Mup10|Tenm2|Trp53|Lhx9|Mup12|Six3	0.00207	0.00337	0.00543302
regulation of hydrolase activity	Plin5|P2rx1|Kng1|Tnf|Il6|Pcna|Sfrp2|Hgf|Pcolce|Gas6|Ngp|Ltf|Serpine1|Jun|Fn1|S100a8|S100a9|Vegfa|Nos1	Apoh|Akt1|Apoc2|Apoa2|Hsp90b1|Ahsa2|Gpihbp1|Kng1|Il6|Apoa4|Avp|Adrb2|Serpina1c|Serpina1e|Pzp|Nos1	0.0364	0.000194	0.0365869
positive regulation of peptidyl-serine phosphorylation	Tgfb1|Tnf|Il6|Sfrp2|Cdc42|Gas6|Vegfa	Akt1|Il6|Avp|Bdnf	0.000726	0.0105	0.0112184
anatomical structure development	Col6a1|Vwf|Tgfb1|Mapk14|App|Cdc20|Prtn3|Cdk1|Arg1|Fgf18|Itgb3|Slc6a4|Hrsp12|Mylk|Adipoq|Hsp90ab1|Il6|Gsta3|Sfrp2|Hgf|Gnb1|Mgp|Mecp2|Ltf|Ccno|Phf8|Tmc1|Ptk7|Inhba|Mapk3|Jun|Fn1|Igf1|Rhoj|Ptgs1|Gas1|Actn2|Tgfb1i1|Yap1|Rab13|Actg1|Cxcl12|Msln|Mbnl1|Dcn|Plet1|Plxna4|Igf2|Vegfa|Myo5a|Nos1|Ulk4	Apoh|Ins2|Akt1|Apoe|App|Apoa2|Plg|Grb2|Hsp90ab1|Il6|Nr4a2|F2|Mecp2|Apoa4|Cyp1a1|Trf|Apob|Tfap2d|Mdfi|Pik3r1|Bdnf|Adrb2|Mup3|Mup16|Mup11|Mup10|Car4|Tenm2|Trp53|Lhx9|Mup12|Nos1|Fga|Six3	0.0276	0.000352	0.0279423
regulation of protein modification process	Tgfb1|App|Cdc20|Fgf18|Itgb3|Hsp90ab1|Tnf|Ccr1|Sfrp2|Cks1b|Hgf|Mecp2|Gas6|Ltf|Inhba|Mapk3|Jun|Igf1|Bmp4|Isg15|Igf2|Vegfa|Nos1|Ulk4	Ins2|Apoe|App|Hsp90b1|Grb2|Hsp90ab1|Gdf11|F2|Mecp2|Apoa1|Trf|Avp|Mdfi|Bdnf|Adrb2|Trp53|Nos1|Fga	0.0232	0.000419	0.0236093
acute-phase response	Il6|Orm1|Reg3g|Fn1	Ins2|Il6|F2|Fga	0.0135	0.000859	0.0143474
response to hypoxia	Tgfb1|Slc6a4|Adipoq|Gnb1|Mecp2|Itpr2|Vegfa|Nos1	Akt1|Hsp90b1|Nr4a2|Mecp2|Cyp1a1|Adrb2|Trp53|Nos1	0.0338	0.000361	0.0341488
regulation of cell development	App|Cdc20|Slc6a4|Adipoq|Il6|Sfrp2|Cdc42|Ltf|Ptk7|Fn1|Igf1|Tgfb1i1|Yap1|Plxna4|Vegfa|Nos1|Ulk4	Ins2|Akt1|Apoe|App|Gdf11|Il6|F2|Apoa1|Bdnf|Trp53|Nos1|Six3	0.00924	0.00159	0.0108153
regulation of protein transport	Tgfb1|Mapk14|Adipoq|Hsp90ab1|Tnf|Fcnb|Sfrp2|Cdc42|Sytl4|Gas6|Igf1|Bmp4|Chia|Nos1	Ins2|Apoa2|Hsp90ab1|Apoa1|Pik3r1|Mup3|Mup16|Mup11|Mup10|Mup12|Nos1|Fga	0.032	0.000464	0.0324492
positive regulation of protein phosphorylation	Tgfb1|Fgf18|Itgb3|Hsp90ab1|Tnf|Ccr1|Sfrp2|Hgf|Gas6|Ltf|Inhba|Mapk3|Igf1|Bmp4|Igf2|Vegfa	Ins2|Akt1|Hsp90ab1|Gdf11|F2|Trf|Avp|Mdfi|Bdnf|Adrb2|Trp53|Fga	0.0143	0.00107	0.0153547
regulation of system process	P2rx1|Adipoq|Il6|Mecp2|Gas6|Inhba|Igf1|Ptgs1|Mrvi1|Nos1	Akt1|Apoa2|Il6|Mecp2|Apoa4|Apoa1|Avp|Nos1|Fga	0.0313	0.000697	0.0319752
regulation of protein phosphorylation	Tgfb1|App|Fgf18|Itgb3|Hsp90ab1|Tnf|Ccr1|Sfrp2|Cks1b|Hgf|Gas6|Ltf|Inhba|Mapk3|Jun|Igf1|Bmp4|Igf2|Vegfa|Ulk4	Ins2|Apoe|App|Grb2|Hsp90ab1|Gdf11|F2|Apoa1|Trf|Avp|Mdfi|Bdnf|Adrb2|Trp53|Fga	0.0252	0.000905	0.0260822
regulation of cellular localization	Tgfb1|Mapk14|Hsp90ab1|Tnf|Fcnb|Sfrp2|Sytl4|Gas6|Cxcl10|Inhba|Mapk3|Igf1|Ptgs1|Gas1|Actn2|Rab27b|Chia|Vegfa|Nos1	Ins2|Akt1|Apoa2|Hsp90ab1|F2|Apoa1|Avp|Pik3r1|Mup3|Mup16|Mup11|Mup10|Mup12|Nos1|Fga	0.0361	0.000664	0.03674
positive regulation of protein modification process	Tgfb1|Cdc20|Fgf18|Itgb3|Hsp90ab1|Tnf|Ccr1|Sfrp2|Hgf|Gas6|Ltf|Inhba|Mapk3|Igf1|Bmp4|Igf2|Vegfa|Nos1	Ins2|Akt1|Hsp90ab1|Gdf11|F2|Trf|Avp|Mdfi|Bdnf|Adrb2|Trp53|Nos1|Fga	0.0171	0.00166	0.0187316
aging	Tgfb1|Mapk14|Arg1|Il6|Jun|Ptgs1|Dcn|Nos1	Akt1|Grb2|Il6|Cyp1a1|Adrb2|Trp53|Nos1	0.0218	0.00136	0.0231304
negative regulation of developmental process	App|Sparc|Itgb3|Slc6a4|Adipoq|Tnf|Il6|Ccr1|Sfrp2|Pf4|Reg3g|Gas6|Ngp|Ltf|Serpine1|Inhba|Igf1|Tgfb1i1|Yap1	Apoh|Sost|Apoe|App|Plg|Il6|F2|Pik3r1|Bdnf|Trp53|Six3	0.00334	0.0107	0.0140043
regulation of response to external stimulus	Tgfb1|Mapk14|Fgf18|Mylk|Adipoq|Tnf|Scgb1a1|Il6|Ccr1|Pf4|Gas6|Ltf|Serpine1|Cxcl10|S100a8|S100a9|Cxcl12|Plxna4|Vegfa	Apoh|Ins2|Apoe|Plg|Il6|F2|Apoa1|Trp53|Proc	0.000888	0.0431	0.0439497
system development	Vwf|Tgfb1|Mapk14|App|Cdc20|Prtn3|Arg1|Fgf18|Itgb3|Slc6a4|Hrsp12|Mylk|Adipoq|Krt8|Hsp90ab1|Il6|Gsta3|Sfrp2|Hgf|Gnb1|Mgp|Mecp2|Ltf|Phf8|Tmc1|Ptk7|Inhba|Mapk3|Jun|Fn1|Igf1|Rhoj|Ptgs1|Gas1|Actn2|Yap1|Rab13|Cxcl12|Msln|Mbnl1|Dcn|Crispld2|Plxna4|Igf2|Vegfa|Myo5a|Nos1|Ulk4	Apoh|Akt1|Apoe|App|Apoa2|Plg|Grb2|Hsp90ab1|Il6|Nr4a2|F2|Mecp2|Apoa4|Cyp1a1|Trf|Apob|Tfap2d|Mdfi|Pik3r1|Bdnf|Adrb2|Car4|Tenm2|Trp53|Lhx9|Nos1|Fga|Six3	0.0106	0.00381	0.0143696
cell-type specific apoptotic process	App|Krt8|Tnf|Il6|Gnb1	Akt1|App|Il6|Trp53|Six3	0.0305	0.00136	0.0318185
reactive oxygen species biosynthetic process	Mpo|Hsp90aa1|Nos1	Hsp90aa1|Cyp1a1|Nos1	0.0204	0.00253	0.0228784
positive regulation of protein import into nucleus, translocation	Hsp90ab1|Il6|Igf1	Hsp90ab1|Il6	0.00324	0.017	0.0201849
protein phosphorylation	Tgfb1|Mapk14|App|Ctsg|Cdk1|Mylk|Tnf|Gas6|Mapk6|Igf1|Yap1|Bmp4|Mast2|Kalrn|Ulk4	Ins2|Akt1|App|Trf|Avp|Mdfi|Pik3r1|Mup3|Mup16|Mup11|Mup10|Mup12	0.0482	0.00179	0.0499037
cellular response to ketone	Tgfb1|Arg1|Il6|Gas6	Akt1|Il6|Mup11|Mup12	0.0336	0.00271	0.0362189
cellular response to abiotic stimulus	Mapk14|Mylk|Pcna|Sfrp2|Mapk3|Yap1|Bmp4|Nos1	Akt1|Grb2|F2|Pik3r1|Trp53|Nos1	0.018	0.00731	0.0251784
positive regulation of response to wounding	Mylk|Tnf|Il6|Reg3g|Serpine1|S100a8|S100a9	Apoh|Plg|Il6|F2	0.00427	0.0345	0.0386227
regulation of nervous system development	Tgfb1|App|Slc6a4|Il6|Sfrp2|Mecp2|Ptk7|Fn1|Igf1|Yap1|Plxna4|Vegfa|Nos1|Ulk4	Akt1|Apoe|App|Gdf11|Il6|F2|Mecp2|Bdnf|Trp53|Nos1|Six3	0.0495	0.00308	0.0524275
response to inorganic substance	Sparc|Arg1|Mpo|Krt8|Scgb1a1|Lcn2|S100a8|S100a9|Actg1|Bmp4|Nos1	Nr4a2|Nr4a3|Apoa4|Cyp1a1|Apob|Nos1|Fga	0.0139	0.0196	0.0332276
movement of cell or subcellular component	Tgfb1|App|Kif11|Itgb3|Tnf|Ccr1|Hgf|Pf4|Gas6|Ptk7|Cxcl10|S100a8|Gas1|Rab13|S100a9|Cxcl12|Plet1|Plxna4|Vegfa|Myo5a|Ulk4	App|Plg|Nr4a2|Nr4a3|Apoa1|Apob|Dnahc3|Bdnf|Tenm2|Lhx9|Six3	0.00638	0.047	0.0530801
protein import into nucleus	Tgfb1|Tnf|Mapk3|Jun|Rasl2-9	Akt1|Pik3r1|Trp53|Six3	0.0261	0.0121	0.0378842
protein targeting to nucleus	Tgfb1|Tnf|Mapk3|Jun|Rasl2-9	Akt1|Pik3r1|Trp53|Six3	0.0261	0.0121	0.0378842
reactive oxygen species metabolic process	Mpo|Hsp90aa1|Prg3|Gpx3|Nos1	Hsp90aa1|Apoa4|Cyp1a1|Nos1	0.0261	0.0121	0.0378842
cellular response to stimulus	Itgb2l|Col6a1|Tgfb1|Mapk14|App|Gstm2|Cdk1|Arg1|Fgf18|Mpo|Itgb3|P2rx1|Mylk|Krt8|Tnf|Scgb1a1|Ccr1|Fcnb|Pcna|Sfrp2|Cdc42|Hgf|Gnb1|Alb|Pf4|Reg3g|Vmn2r26|Gas6|Paf|Serpine1|Ccno|Mapk6|Ptk7|Inhba|Itpr2|Igf1|Rhoj|S100a8|Fpr2|Rab27b|Tgfb1i1|Yap1|Rab13|S100a9|Cxcl12|Ifit1|Ube2v1|Calm1|Plxna4|Igf2|Mrvi1|Vegfa|Myo5a|Nos1|Rasl2-9	Ins2|Sost|Apoe|App|Hsp90b1|Grb2|Gpr143|Gdf11|Nr4a2|Nr4a3|Alb|Apoa4|Apoa1|Trf|Avp|Apob|Mdfi|Pik3r1|Bdnf|Gpr21|Mup3|Mup16|Nps|Mup11|Mup10|Tenm2|Trp53|Ube2v1|Mup12|Nos1|Fga	0.0259	0.0124	0.0379788
positive regulation of protein serine/threonine kinase activity	Tgfb1|Fgf18|Adipoq|Hsp90ab1|Tnf|Hgf|Ltf|Igf2|Vegfa	Ins2|Akt1|Hsp90ab1|Trf|Mdfi	0.00717	0.0496	0.0564144
response to radiation	Tgfb1|Mapk14|App|Pcna|Sfrp2|Gnb1|Mecp2|Paf|Cxcl10|Jun|Yap1	Akt1|App|Grb2|Mecp2|Pik3r1|Nps|Trp53	0.0163	0.0219	0.037843
multicellular organismal development	Col6a1|Vwf|Tgfb1|Mapk14|App|Cdc20|Prtn3|Arg1|Fgf18|Itgb3|Slc6a4|Hrsp12|Mylk|Adipoq|Krt8|Hsp90ab1|Il6|Gsta3|Sfrp2|Hgf|Gnb1|Mgp|Mecp2|Ltf|Phf8|Tmc1|Ptk7|Inhba|Mapk3|Jun|Fn1|Igf1|Rhoj|Ptgs1|Gas1|Actn2|Tgfb1i1|Yap1|Rab13|Cxcl12|Msln|Mllt3|Mbnl1|Dcn|Crispld2|Plxna4|Igf2|Vegfa|Myo5a|Nos1|Ulk4	Apoh|Akt1|Apoe|App|Apoa2|Plg|Grb2|Hsp90ab1|Il6|Nr4a2|F2|Mecp2|Apoa4|Cyp1a1|Trf|Apob|Tfap2d|Mdfi|Pik3r1|Bdnf|Adrb2|Car4|Tenm2|Trp53|Lhx9|Pzp|Nos1|Fga|Six3	0.0291	0.0138	0.0424984
system process	App|P2rx1|Slc6a4|Mylk|Kng1|Cdc42|Gnb1|Mecp2|Gas6|Tmc1|Inhba|Mapk3|Jun|Igf1|Actn2|Bmp4|Tnnc2|Mrvi1|Vegfa|Myo5a|Nos1	Apoe|App|Ceacam16|Kng1|Nr4a3|Mecp2|Avp|Paip2|Azgp1|Bdnf|Gpr21|Nps|Nos1	0.0252	0.017	0.0417716
localization	Tgfb1|App|Snx31|Plin5|Serinc1|Cdk1|Itgb3|P2rx1|Slc6a4|Hsp90aa1|Adipoq|Tnf|Slc14a2|Snx15|Cox8b|Il6|Ccr1|Fcnb|Nacc2|Atp6v0d2|Orm1|Hgf|Pf4|Slc6a14|Sytl4|Mecp2|Gas6|Ltf|Lgals3bp|Tmc1|Ptk7|Cxcl10|Inhba|Itpr2|Jun|Slc22a18|S100a8|Actn2|Rab27b|Rab13|S100a9|Cxcl12|Bmp4|Nipal3|Plet1|Vegfa|Myo5a|Rasl2-9|Fxyd3	Ins2|Akt1|Apoe|App|Tomm40l|Plg|Hsp90b1|Best3|Grb2|Hsp90aa1|Gpihbp1|Gpr143|Il6|Nr4a2|Mecp2|Apoa4|Apob|Pik3r1|Bdnf|Adrb2|Mup3|Mup16|Mup11|Mup10|Car4|Trp53|Mup12|Six3	0.0313	0.0147	0.0455399
positive regulation of cellular component organization	Mapk14|Cdc20|Mylk|Tnf|Mecp2|Gas6|Serpine1|Scgb3a1|Ptk7|Mapk3|Lcn2|Jun|Fn1|Igf1|Tgfb1i1|Cxcl12|Bmp4|Igf2|Vegfa|Nos1	Ins2|Akt1|Apoe|Grb2|Gpihbp1|Mecp2|Apoa1|Bdnf|Adrb2|Tenm2|Trp53|Nos1	0.0221	0.0248	0.0463519
single-organism localization	Tgfb1|App|Serinc1|P2rx1|Slc6a4|Hsp90aa1|Adipoq|Tnf|Slc14a2|Cox8b|Il6|Ccr1|Fcnb|Atp6v0d2|Alb|Slc6a14|Sytl4|Mecp2|Gas6|Ltf|Tmc1|Inhba|Itpr2|Mapk3|Lcn2|Jun|Slc22a18|Actn2|Rab27b|Rab13|Nipal3|Vegfa|Myo5a|Rasl2-9|Fxyd3	Ins2|Akt1|Apoe|App|Tomm40l|Hsp90b1|Best3|Grb2|Hsp90aa1|Gpihbp1|Gpr143|Il6|Alb|Mecp2|Apoa4|Apob|Pik3r1|Bdnf|Car4|Trp53|Six3	0.0379	0.0149	0.0522353
cellular component organization	Col6a1|Vwf|Tgfb1|Mapk14|App|Cdc20|Kif11|Plin5|Cdk1|Arg1|Mpo|Itgb3|P2rx1|Hsp90aa1|Mylk|Adipoq|Tnf|Il6|Nacc2|Sfrp2|Hgf|Pf4|Cidec|Mecp2|Gas6|Paf|Ccno|Phf8|Ptk7|Mapk3|Lcn2|Fn1|Rhoj|Gas1|Actn2|Yap1|Rab13|S100a9|Actg1|Cxcl12|Bmp4|Gpx3|Mbnl1|Crispld2|Spna2|Plxna4|Vegfa|Myo5a|Ulk4	Akt1|Apoe|App|Apoa2|Plg|Lpl|Hsp90b1|Hsp90aa1|Atp6v0c|Gpr143|Il6|Nr4a2|Nr4a3|Mecp2|Apoa4|Apoa1|Trf|Apob|Bdnf|Mup3|Mup16|Mup11|Mup10|Tenm2|Lhx9|Spna2|Mup12|Fga	0.0401	0.0181	0.0574742
regulation of inflammatory response	Mapk14|Adipoq|Tnf|Scgb1a1|Il6|Serpine1|S100a8|S100a9	Ins2|Apoe|Il6|Apoa1|Adrb2	0.0206	0.0433	0.063008
positive regulation of cyclase activity	Mapk14|Mapk3|Calm1|Nos1	Adrb2|Gpr21|Nos1	0.0478	0.0456	0.0912203
